# Supplementary material for: Caveolin1 interacts with the glucocorticoid receptor in the lung but is dispensable for its anti-inflammatory actions in lung inflammation and Trichuris Muris infection
Source: Sci Rep. 2019 Jun 12;9:8581. doi: 10.1038/s41598-019-44963-0 (PMC6562044; doi:10.1038/s41598-019-44963-0)
Supplement: Supplementary file 2 — Identified proteins via mass spec and GO analysis [file 41598_2019_44963_MOESM2_ESM.xlsx]

## Sheet: Proteins Identified
DEX	Gene stable ID	Gene name		Control	Gene stable ID	Gene name			Names	total	elements
ENSMUSG00000000001	ENSMUSG00000000001	Gnai3		ENSMUSG00000000823	ENSMUSG00000000823	Zfp512b			both	79	Krt17	Dex	330	Hist1h3h	veh	24	Hist1h1t
ENSMUSG00000000058	ENSMUSG00000000058	Cav2		ENSMUSG00000001119	ENSMUSG00000001119	Col6a1					Krt10			Sorbs3			Mybpc2
ENSMUSG00000000149	ENSMUSG00000000149	Gna12		ENSMUSG00000001227	ENSMUSG00000001227	Sema6b					Afap1l2			Ppp4r4			Apobr
ENSMUSG00000000318	ENSMUSG00000000318	Clec10a		ENSMUSG00000001506	ENSMUSG00000001506	Col1a1					Tgm2			Il25			Astn1
ENSMUSG00000000738	ENSMUSG00000000738	Spg7		ENSMUSG00000002015	ENSMUSG00000002015	Bcap31					B3gat2			Myh1			Tpx2
ENSMUSG00000000805	ENSMUSG00000000805	Car4		ENSMUSG00000003865	ENSMUSG00000003865	Gys1					Sytl3			Hist1h2bh-001			Gys1
ENSMUSG00000000823	ENSMUSG00000000823	Zfp512b		ENSMUSG00000005397	ENSMUSG00000005397	Nid1					Myh14			Gstm2			Hspa1l
ENSMUSG00000001119	ENSMUSG00000001119	Col6a1		ENSMUSG00000007033	ENSMUSG00000007033	Hspa1l					Col6a3			Gna12			Krt15
ENSMUSG00000001151	ENSMUSG00000001151	Pcnt		ENSMUSG00000008348	ENSMUSG00000008348	Ubc					Cenph			Hist1h2ag			Lig1
ENSMUSG00000001175	ENSMUSG00000001175	Calm1		ENSMUSG00000008855	ENSMUSG00000008855	Hdac5					Hist1h2bc			Spg7			Hist1h2ba
ENSMUSG00000001227	ENSMUSG00000001227	Sema6b		ENSMUSG00000015365	ENSMUSG00000015365	Mov10l1					Dapk1			Hoxa3			Tmem63b
ENSMUSG00000001506	ENSMUSG00000001506	Col1a1		ENSMUSG00000015656	ENSMUSG00000015656	Hspa8					Krt42			Igsf1			Hdac5
ENSMUSG00000001525	ENSMUSG00000001525	Tubb5		ENSMUSG00000017774	ENSMUSG00000017774	Myo1c					Pcdh19			Tuba1a			Zfp750
ENSMUSG00000001552	ENSMUSG00000001552	Jup		ENSMUSG00000018102	ENSMUSG00000018102	Hist1h2bc					H2afv			Thap8			Elovl3
ENSMUSG00000001930	ENSMUSG00000001930	Vwf		ENSMUSG00000019505	ENSMUSG00000019505	Ubb					Myh6			Bcam			Alpk3
ENSMUSG00000002015	ENSMUSG00000002015	Bcap31		ENSMUSG00000019761	ENSMUSG00000019761	Krt10					Bcap31			Gnai1			Ptprg
ENSMUSG00000002504	ENSMUSG00000002504	Slc9a3r2		ENSMUSG00000020220	ENSMUSG00000020220	Vps13d					Krt6b			Krt6a			Vps13d
ENSMUSG00000002771	ENSMUSG00000002771	Grin2d		ENSMUSG00000020241	ENSMUSG00000020241	Col6a2					Myo1c			Spta1			Osbp2
ENSMUSG00000002900	ENSMUSG00000002900	Lamb1		ENSMUSG00000020315	ENSMUSG00000020315	Sptbn1					Fcgbp			Ktn1			Slc12a1
ENSMUSG00000002980	ENSMUSG00000002980	Bcam		ENSMUSG00000020435	ENSMUSG00000020435	Osbp2					Shc1			Hist1h2af			Sftpd
ENSMUSG00000004032	ENSMUSG00000004032	Gstm5		ENSMUSG00000020460	ENSMUSG00000020460	Rps27a					Sptbn1			Akap2			Gpr150
ENSMUSG00000004035	ENSMUSG00000004035	Gstm7		ENSMUSG00000020900	ENSMUSG00000020900	Myh10					Fn1			Rap1a			Eif3a
ENSMUSG00000004044	ENSMUSG00000004044	Cavin1		ENSMUSG00000020911	ENSMUSG00000020911	Krt19					Krt75			Bccip			Acly
ENSMUSG00000004655	ENSMUSG00000004655	Aqp1		ENSMUSG00000020917	ENSMUSG00000020917	Acly					Alg13			Hist1h2ah			Amot
ENSMUSG00000004771	ENSMUSG00000004771	Rab11a		ENSMUSG00000021559	ENSMUSG00000021559	Dapk1					H2afx			C2cd3
ENSMUSG00000004891	ENSMUSG00000004891	Nes		ENSMUSG00000021745	ENSMUSG00000021745	Ptprg					Nid1			Gm10257-201
ENSMUSG00000004951	ENSMUSG00000004951	Hspb1		ENSMUSG00000021795	ENSMUSG00000021795	Sftpd					Nr3c1			Hist1h1b
ENSMUSG00000005397	ENSMUSG00000005397	Nid1		ENSMUSG00000022443	ENSMUSG00000022443	Myh9					Kxd1			B4galt7
ENSMUSG00000005417	ENSMUSG00000005417	Mprip		ENSMUSG00000022565	ENSMUSG00000022565	Plec					Krt78			Hist1h3c
ENSMUSG00000005510	ENSMUSG00000005510	Ndufs3		ENSMUSG00000022986	ENSMUSG00000022986	Krt75					Dnah10			Gprc5a
ENSMUSG00000006276	ENSMUSG00000006276	Eps15l1		ENSMUSG00000023041	ENSMUSG00000023041	Krt6b					Hectd1			Hist1h4b
ENSMUSG00000006412	ENSMUSG00000006412	Pfdn2		ENSMUSG00000023938	ENSMUSG00000023938	Aars2					Krt19			Tbck
ENSMUSG00000007097	ENSMUSG00000007097	Atp1a2		ENSMUSG00000024431	ENSMUSG00000024431	Nr3c1					Col6a2			Hist1h2ab
ENSMUSG00000007415	ENSMUSG00000007415	Gatad1		ENSMUSG00000024533	ENSMUSG00000024533	Spire1					Myh7			Tpm1
ENSMUSG00000007655	ENSMUSG00000007655	Cav1		ENSMUSG00000024590	ENSMUSG00000024590	Lmnb1					Fgb			Stom
ENSMUSG00000008348	ENSMUSG00000008348	Ubc		ENSMUSG00000024991	ENSMUSG00000024991	Eif3a					Lamc1			Clec10a
ENSMUSG00000009108	ENSMUSG00000009108	Gnat2		ENSMUSG00000025083	ENSMUSG00000025083	Afap1l2					Gsn			Samd9l
ENSMUSG00000010277	ENSMUSG00000010277	2610507B11Rik		ENSMUSG00000026156	ENSMUSG00000026156	B3gat2					Hist1h1c			Actn4
ENSMUSG00000013928	ENSMUSG00000013928	Thap8		ENSMUSG00000026193	ENSMUSG00000026193	Fn1					Stk36			Gpr179
ENSMUSG00000014542	ENSMUSG00000014542	Clec4f		ENSMUSG00000026208	ENSMUSG00000026208	Des					Krt1			Cbx1
ENSMUSG00000015143	ENSMUSG00000015143	Actn1		ENSMUSG00000026478	ENSMUSG00000026478	Lamc1					Krt14			Clec4f
ENSMUSG00000015365	ENSMUSG00000015365	Mov10l1		ENSMUSG00000026587	ENSMUSG00000026587	Astn1					Hist1h2be			Hist1h4i
ENSMUSG00000015452	ENSMUSG00000015452	Ager		ENSMUSG00000026728	ENSMUSG00000026728	Vim					Hist1h1d			Npnt
ENSMUSG00000015647	ENSMUSG00000015647	Lama5		ENSMUSG00000026879	ENSMUSG00000026879	Gsn					Zfp512b			Tbc1d1
ENSMUSG00000015656	ENSMUSG00000015656	Hspa8		ENSMUSG00000027202	ENSMUSG00000027202	Slc12a1					Plec			Bicdl1
ENSMUSG00000015937	ENSMUSG00000015937	H2afy		ENSMUSG00000027469	ENSMUSG00000027469	Tpx2					Spata4			Amfr
ENSMUSG00000015980	ENSMUSG00000015980	Lrrc27		ENSMUSG00000028063	ENSMUSG00000028063	Lmna					Bnc2			Lamb3
ENSMUSG00000016349	ENSMUSG00000016349	Eef1a2		ENSMUSG00000028487	ENSMUSG00000028487	Bnc2					Sema6b			Creb3l1
ENSMUSG00000016559	ENSMUSG00000016559	H3f3b		ENSMUSG00000029130	ENSMUSG00000029130	Rnf32					Fgg			Tns1
ENSMUSG00000017774	ENSMUSG00000017774	Myo1c		ENSMUSG00000029208	ENSMUSG00000029208	Guf1					Hspa8			Cbr2
ENSMUSG00000018102	ENSMUSG00000018102	Hist1h2bc		ENSMUSG00000029580	ENSMUSG00000029580	Actb					Hist3h2ba			Eps15l1
ENSMUSG00000018326	ENSMUSG00000018326	Ywhab		ENSMUSG00000029882	ENSMUSG00000029882	2210010C04Rik					Hist1h1e			Myl12a
ENSMUSG00000018417	ENSMUSG00000018417	Myo1b		ENSMUSG00000030739	ENSMUSG00000030739	Myh14					Col6a1			Mprip
ENSMUSG00000018666	ENSMUSG00000018666	Cbx1		ENSMUSG00000031286	ENSMUSG00000031286	Glt28d2					Vim			Myo1b
ENSMUSG00000018830	ENSMUSG00000018830	Myh11		ENSMUSG00000031518	ENSMUSG00000031518	Spata4					Acta2			Ube4b
ENSMUSG00000018965	ENSMUSG00000018965	Ywhah		ENSMUSG00000031972	ENSMUSG00000031972	Acta1					Guf1			Hist1h4m
ENSMUSG00000019278	ENSMUSG00000019278	Dpep1		ENSMUSG00000033276	ENSMUSG00000033276	Stk36					Ubb			Krt79
ENSMUSG00000019370	ENSMUSG00000019370	Calm3		ENSMUSG00000033831	ENSMUSG00000033831	Fgb					Des			Edem2
ENSMUSG00000019464	ENSMUSG00000019464	Ptger1		ENSMUSG00000033860	ENSMUSG00000033860	Fgg					Rnf32			Gnat1
ENSMUSG00000019505	ENSMUSG00000019505	Ubb		ENSMUSG00000035247	ENSMUSG00000035247	Hectd1					Asap2			Apoa1
ENSMUSG00000019761	ENSMUSG00000019761	Krt10		ENSMUSG00000035513	ENSMUSG00000035513	Ntng2					Spire1			Pcnt
ENSMUSG00000019846	ENSMUSG00000019846	Lama4		ENSMUSG00000035557	ENSMUSG00000035557	Krt17					Myh9			Sphkap
ENSMUSG00000020086	ENSMUSG00000020086	H2afy2		ENSMUSG00000035783	ENSMUSG00000035783	Acta2					Lmna			Gfap
ENSMUSG00000020241	ENSMUSG00000020241	Col6a2		ENSMUSG00000036026	ENSMUSG00000036026	Tmem63b					Myh4			Pfdn2
ENSMUSG00000020315	ENSMUSG00000020315	Sptbn1		ENSMUSG00000036181	ENSMUSG00000036181	Hist1h1c					2210010C04Rik			Actg1
ENSMUSG00000020326	ENSMUSG00000020326	Ccng1		ENSMUSG00000036211	ENSMUSG00000036211	Hist1h1t					Ntng2			Ccdc85c
ENSMUSG00000020402	ENSMUSG00000020402	Vdac1		ENSMUSG00000037820	ENSMUSG00000037820	Tgm2					H2afz			Mcm10
ENSMUSG00000020460	ENSMUSG00000020460	Rps27a		ENSMUSG00000037894	ENSMUSG00000037894	H2afz					Ubc			Emilin1
ENSMUSG00000020611	ENSMUSG00000020611	Gna13		ENSMUSG00000038011	ENSMUSG00000038011	Dnah10					Rps27a			Msn
ENSMUSG00000020681	ENSMUSG00000020681	Ace		ENSMUSG00000038670	ENSMUSG00000038670	Mybpc2					Aars2			Hist4h4-201
ENSMUSG00000020849	ENSMUSG00000020849	Ywhae		ENSMUSG00000038754	ENSMUSG00000038754	Elovl3					Mov10l1			Lama4
ENSMUSG00000020900	ENSMUSG00000020900	Myh10		ENSMUSG00000038763	ENSMUSG00000038763	Alpk3					Actb			Gnal
ENSMUSG00000020908	ENSMUSG00000020908	Myh3		ENSMUSG00000039238	ENSMUSG00000039238	Zfp750					Lmnb1			Sfn
ENSMUSG00000020911	ENSMUSG00000020911	Krt19		ENSMUSG00000040752	ENSMUSG00000040752	Myh6					Acta1			Fancm
ENSMUSG00000020932	ENSMUSG00000020932	Gfap		ENSMUSG00000041126	ENSMUSG00000041126	H2afv					Myh10			Ccdc190
ENSMUSG00000020990	ENSMUSG00000020990	Cdkl1		ENSMUSG00000041688	ENSMUSG00000041688	Amot					Col1a1			Clic5
ENSMUSG00000021061	ENSMUSG00000021061	Sptb		ENSMUSG00000041718	ENSMUSG00000041718	Alg13					Glt28d2			Hist1h3f
ENSMUSG00000021062	ENSMUSG00000021062	Rab15		ENSMUSG00000041831	ENSMUSG00000041831	Sytl3					Gm42743			Dis3
ENSMUSG00000021186	ENSMUSG00000021186	Fbln5		ENSMUSG00000042626	ENSMUSG00000042626	Shc1					Sptan1			Hbb-bs
ENSMUSG00000021209	ENSMUSG00000021209	Ppp4r4		ENSMUSG00000042759	ENSMUSG00000042759	Apobr								Cavin1
ENSMUSG00000021256	ENSMUSG00000021256	Vash1		ENSMUSG00000045273	ENSMUSG00000045273	Cenph								Mfap4
ENSMUSG00000021388	ENSMUSG00000021388	Aspn		ENSMUSG00000045509	ENSMUSG00000045509	Gpr150								Tuba1b
ENSMUSG00000021390	ENSMUSG00000021390	Ogn		ENSMUSG00000045545	ENSMUSG00000045545	Krt14								Tbc1d4
ENSMUSG00000021504	ENSMUSG00000021504	B4galt7		ENSMUSG00000046834	ENSMUSG00000046834	Krt1								Calm1
ENSMUSG00000021559	ENSMUSG00000021559	Dapk1		ENSMUSG00000047246	ENSMUSG00000047246	Hist1h2be								Stk3
ENSMUSG00000021699	ENSMUSG00000021699	Pde4d		ENSMUSG00000047730	ENSMUSG00000047730	Fcgbp								Vdac1
ENSMUSG00000021771	ENSMUSG00000021771	Vdac2		ENSMUSG00000048126	ENSMUSG00000048126	Col6a3								Hist1h2bl-001
ENSMUSG00000021789	ENSMUSG00000021789	Sftpa1		ENSMUSG00000049932	ENSMUSG00000049932	H2afx								Prelp
ENSMUSG00000021806	ENSMUSG00000021806	Nid2		ENSMUSG00000050463	ENSMUSG00000050463	Krt78								Atp1a2
ENSMUSG00000021823	ENSMUSG00000021823	Vcl		ENSMUSG00000050799	ENSMUSG00000050799	Hist1h2ba								Eefsec
ENSMUSG00000021843	ENSMUSG00000021843	Ktn1		ENSMUSG00000050936	ENSMUSG00000050936	Gm42743								Car4
ENSMUSG00000022037	ENSMUSG00000022037	Clu		ENSMUSG00000051323	ENSMUSG00000051323	Pcdh19								Hist1h2ap-001
ENSMUSG00000022091	ENSMUSG00000022091	Sorbs3		ENSMUSG00000051627	ENSMUSG00000051627	Hist1h1e								Sh3gl3
ENSMUSG00000022142	ENSMUSG00000022142	Nup155		ENSMUSG00000052565	ENSMUSG00000052565	Hist1h1d								Hist1h2ak
ENSMUSG00000022285	ENSMUSG00000022285	Ywhaz		ENSMUSG00000052632	ENSMUSG00000052632	Asap2								Dsp
ENSMUSG00000022329	ENSMUSG00000022329	Stk3		ENSMUSG00000053093	ENSMUSG00000053093	Myh7								Flna
ENSMUSG00000022443	ENSMUSG00000022443	Myh9		ENSMUSG00000053654	ENSMUSG00000053654	Krt42								Alb
ENSMUSG00000022565	ENSMUSG00000022565	Plec		ENSMUSG00000054146	ENSMUSG00000054146	Krt15								Tinagl1
ENSMUSG00000022986	ENSMUSG00000022986	Krt75		ENSMUSG00000055553	ENSMUSG00000055553	Kxd1								Pakap
ENSMUSG00000023004	ENSMUSG00000023004	Tuba1b		ENSMUSG00000056394	ENSMUSG00000056394	Lig1								Krt5
ENSMUSG00000023039	ENSMUSG00000023039	Krt7		ENSMUSG00000056895	ENSMUSG00000056895	Hist3h2ba								Hist1h4c
ENSMUSG00000023041	ENSMUSG00000023041	Krt6b		ENSMUSG00000057003	ENSMUSG00000057003	Myh4								4933434E20Rik
ENSMUSG00000023043	ENSMUSG00000023043	Krt18		ENSMUSG00000057738	ENSMUSG00000057738	Sptan1								Chil6
ENSMUSG00000023938	ENSMUSG00000023938	Aars2		ENSMUSG00000058189	Hist1h2bm-001									Lum
ENSMUSG00000023959	ENSMUSG00000023959	Clic5		ENSMUSG00000058354	ENSMUSG00000058354	Krt6a								Fga
ENSMUSG00000024048	ENSMUSG00000024048	Myl12a		ENSMUSG00000058385	ENSMUSG00000058385	Hist1h2bg								Stoml3
ENSMUSG00000024151	ENSMUSG00000024151	Msh2		ENSMUSG00000058838	ENSMUSG00000058838	Rps27a-ps2								Col4a2
ENSMUSG00000024163	ENSMUSG00000024163	Mapk8ip3		ENSMUSG00000059430	ENSMUSG00000059430	Actg2								Itgb1
ENSMUSG00000024421	ENSMUSG00000024421	Lama3		ENSMUSG00000059970	ENSMUSG00000059970	Hspa2								Myzap
ENSMUSG00000024431	ENSMUSG00000024431	Nr3c1		ENSMUSG00000060032	ENSMUSG00000060032	H2afj								Hoxd9
ENSMUSG00000024479	ENSMUSG00000024479	Mal2		ENSMUSG00000060081	ENSMUSG00000060081	Hist1h2aa								Hist1h3b
ENSMUSG00000024524	ENSMUSG00000024524	Gnal		ENSMUSG00000060262	Hist1h2ao-001									Hist1h2ae
ENSMUSG00000024533	ENSMUSG00000024533	Spire1		ENSMUSG00000060639	ENSMUSG00000060639	Hist1h4i								Hist2h2be
ENSMUSG00000024590	ENSMUSG00000024590	Lmnb1		ENSMUSG00000060678	ENSMUSG00000060678	Hist1h4c								Nqo2
ENSMUSG00000025083	ENSMUSG00000025083	Afap1l2		ENSMUSG00000060981	ENSMUSG00000060981	Hist1h4h								Cgn
ENSMUSG00000025150	ENSMUSG00000025150	Cbr2		ENSMUSG00000061086	ENSMUSG00000061086	Myl4								Gstm1
ENSMUSG00000025393	ENSMUSG00000025393	Atp5b		ENSMUSG00000061397	ENSMUSG00000061397	Krt79								Ywhag
ENSMUSG00000025401	ENSMUSG00000025401	Myo1a		ENSMUSG00000061482	ENSMUSG00000061482	Hist1h4d								Hist1h2ai
ENSMUSG00000025428	ENSMUSG00000025428	Atp5a1		ENSMUSG00000061527	ENSMUSG00000061527	Krt5								Cbx3-ps7
ENSMUSG00000025507	ENSMUSG00000025507	Pidd1		ENSMUSG00000061615	ENSMUSG00000061615	Hist1h2ab								mt-Co2
ENSMUSG00000025809	ENSMUSG00000025809	Itgb1		ENSMUSG00000061991	ENSMUSG00000061991	Hist1h2af								Myh2
ENSMUSG00000026014	ENSMUSG00000026014	Raph1		ENSMUSG00000062683	ENSMUSG00000062683	Atp5g2								Praf2
ENSMUSG00000026156	ENSMUSG00000026156	B3gat2		ENSMUSG00000062727	ENSMUSG00000062727	Hist1h2bk								Ganc
ENSMUSG00000026163	ENSMUSG00000026163	Sphkap		ENSMUSG00000062751	ENSMUSG00000062751	Prss1								Hba-a1
ENSMUSG00000026193	ENSMUSG00000026193	Fn1		ENSMUSG00000062825	ENSMUSG00000062825	Actg1								Smox
ENSMUSG00000026208	ENSMUSG00000026208	Des		ENSMUSG00000063021	ENSMUSG00000063021	Hist1h2ak								Tpm4
ENSMUSG00000026478	ENSMUSG00000026478	Lamc1		ENSMUSG00000063689	ENSMUSG00000063689	Hist2h2ab								Lrrcc1
ENSMUSG00000026479	ENSMUSG00000026479	Lamc2		ENSMUSG00000064168		Hist1h2bh								Hist1h2bk
ENSMUSG00000026532	ENSMUSG00000026532	Spta1		ENSMUSG00000064201	ENSMUSG00000064201	Krt2								Nes
ENSMUSG00000026639	ENSMUSG00000026639	Lamb3		ENSMUSG00000064220	ENSMUSG00000064220	Hist2h2aa1								Uba52
ENSMUSG00000026669	ENSMUSG00000026669	Mcm10		ENSMUSG00000064232	ENSMUSG00000064232	Gm5414								Hbb-bt
ENSMUSG00000026728	ENSMUSG00000026728	Vim		ENSMUSG00000067455	ENSMUSG00000067455	Hist1h4j								Dpep3
ENSMUSG00000026768	ENSMUSG00000026768	Itga8		ENSMUSG00000067594	ENSMUSG00000067594	Krt77								Hist1h2an
ENSMUSG00000026785	ENSMUSG00000026785	Pkn3		ENSMUSG00000068240	ENSMUSG00000068240	Gm11808								Gucy1b3
ENSMUSG00000026879	ENSMUSG00000026879	Gsn		ENSMUSG00000068289	ENSMUSG00000068289	Cma2								Slc9a3r2
ENSMUSG00000026880	ENSMUSG00000026880	Stom		ENSMUSG00000068614	ENSMUSG00000068614	Actc1								Gm20634
ENSMUSG00000027230	ENSMUSG00000027230	Creb3l1		ENSMUSG00000068851		Hist4h4-201								Gstm7
ENSMUSG00000027333	ENSMUSG00000027333	Smox		ENSMUSG00000068854	ENSMUSG00000068854	Hist2h2be								Hist2h4
ENSMUSG00000027523	ENSMUSG00000027523	Gnas		ENSMUSG00000068855	ENSMUSG00000068855	Hist2h2ac								Vdac2
ENSMUSG00000027550	ENSMUSG00000027550	Lrrcc1		ENSMUSG00000069266	ENSMUSG00000069266	Hist1h4b								Atp5g2
ENSMUSG00000027580	ENSMUSG00000027580	Helz2		ENSMUSG00000069268	ENSMUSG00000069268	Hist1h2bf								Hist1h2bg
ENSMUSG00000027744	ENSMUSG00000027744	Stoml3		ENSMUSG00000069270	ENSMUSG00000069270	Hist1h2ac								Cbx3-ps6
ENSMUSG00000027890	ENSMUSG00000027890	Gstm4		ENSMUSG00000069271		Hist1h2bn-001								Chchd3
ENSMUSG00000027902	ENSMUSG00000027902	Chil6		ENSMUSG00000069272	ENSMUSG00000069272	Hist1h2ae								Anxa2
ENSMUSG00000027940	ENSMUSG00000027940	Tpm3		ENSMUSG00000069274	ENSMUSG00000069274	Hist1h4f								Gnao1
ENSMUSG00000027942	ENSMUSG00000027942	4933434E20Rik		ENSMUSG00000069300	ENSMUSG00000069300	Hist1h2bj								Arhgap4
ENSMUSG00000028001	ENSMUSG00000028001	Fga		ENSMUSG00000069301	ENSMUSG00000069301	Hist1h2ag								Hspg2
ENSMUSG00000028005	ENSMUSG00000028005	Gucy1b3		ENSMUSG00000069302	ENSMUSG00000069302	Hist1h2ah								Pde4d
ENSMUSG00000028030	ENSMUSG00000028030	Tbck		ENSMUSG00000069303	ENSMUSG00000069303	Hist1h2br								Sntb2
ENSMUSG00000028063	ENSMUSG00000028063	Lmna		ENSMUSG00000069304		Hist1h2ap-001								Syde2
ENSMUSG00000028452	ENSMUSG00000028452	Vcp		ENSMUSG00000069306	ENSMUSG00000069306	Hist1h4m								Lmo7
ENSMUSG00000028465	ENSMUSG00000028465	Tln1		ENSMUSG00000069307	ENSMUSG00000069307	Hist1h2bq								Nid2
ENSMUSG00000028487	ENSMUSG00000028487	Bnc2		ENSMUSG00000069308	ENSMUSG00000069308	Hist1h2bp								Sox14
ENSMUSG00000028649	ENSMUSG00000028649	Macf1		ENSMUSG00000069309	ENSMUSG00000069309	Hist1h2an								H2afj
ENSMUSG00000028763	ENSMUSG00000028763	Hspg2		ENSMUSG00000069314		Hist1h2bl-001								Lama5
ENSMUSG00000028776	ENSMUSG00000028776	Tinagl1		ENSMUSG00000069917	ENSMUSG00000069917	Hba-a2								Rps27a-ps2
ENSMUSG00000028777	ENSMUSG00000028777	Gnat3		ENSMUSG00000069919	ENSMUSG00000069919	Hba-a1								Lamb2
ENSMUSG00000028902	ENSMUSG00000028902	Sf3a3		ENSMUSG00000071478	ENSMUSG00000071478	Hist1h2ad								Tjp1
ENSMUSG00000028960	ENSMUSG00000028960	Ube4b		ENSMUSG00000071516	ENSMUSG00000071516	Hist1h2ai								Gatad2a
ENSMUSG00000029130	ENSMUSG00000029130	Rnf32		ENSMUSG00000074901		Gm8765-201								Hist1h3a
ENSMUSG00000029163	ENSMUSG00000029163	Emilin1		ENSMUSG00000074904		Gm906-201								Krt2
ENSMUSG00000029174	ENSMUSG00000029174	Tbc1d1		ENSMUSG00000075031	ENSMUSG00000075031	Hist1h2bb								Mapk8ip3
ENSMUSG00000029208	ENSMUSG00000029208	Guf1		ENSMUSG00000075402	ENSMUSG00000075402	Krt76								Ager
ENSMUSG00000029368	ENSMUSG00000029368	Alb		ENSMUSG00000076617	ENSMUSG00000076617	Ighm								Ywhae
ENSMUSG00000029547	ENSMUSG00000029547	Ints1		ENSMUSG00000076715		Ighv8-6-201								Actg2
ENSMUSG00000029580	ENSMUSG00000029580	Actb		ENSMUSG00000078572	ENSMUSG00000078572	Ndufaf8								Ints1
ENSMUSG00000029661	ENSMUSG00000029661	Col1a2		ENSMUSG00000078776	ENSMUSG00000078776	9530053A07Rik								Hist1h3g
ENSMUSG00000029836	ENSMUSG00000029836	Cbx3		ENSMUSG00000078851	ENSMUSG00000078851	Hist3h2a								Krt77
ENSMUSG00000029882	ENSMUSG00000029882	2210010C04Rik		ENSMUSG00000084883	ENSMUSG00000084883	Ccdc85c								Hist1h4d
ENSMUSG00000029885	ENSMUSG00000029885	Moxd2		ENSMUSG00000090137	ENSMUSG00000090137	Uba52								Ace
ENSMUSG00000030095	ENSMUSG00000030095	Tmem43		ENSMUSG00000090877	ENSMUSG00000090877	Hspa1b								Macf1
ENSMUSG00000030319	ENSMUSG00000030319	Cand2		ENSMUSG00000091383	ENSMUSG00000091383	Hist1h2al								Gatad1
ENSMUSG00000030516	ENSMUSG00000030516	Tjp1		ENSMUSG00000091405	ENSMUSG00000091405	Hist2h4								Fbln5
ENSMUSG00000030638	ENSMUSG00000030638	Sh3gl3		ENSMUSG00000091971	ENSMUSG00000091971	Hspa1a								Itga8
ENSMUSG00000030739	ENSMUSG00000030739	Myh14												Hist1h2bn-001
ENSMUSG00000030983	ENSMUSG00000030983	Bccip												Tmod3
ENSMUSG00000031111	ENSMUSG00000031111	Igsf1												Cma2
ENSMUSG00000031149	ENSMUSG00000031149	Praf2												Ptger1
ENSMUSG00000031207	ENSMUSG00000031207	Msn												Tubb4b
ENSMUSG00000031286	ENSMUSG00000031286	Glt28d2												Hist3h2a
ENSMUSG00000031328	ENSMUSG00000031328	Flna												Nwd1
ENSMUSG00000031375	ENSMUSG00000031375	Bgn												Il17re
ENSMUSG00000031389	ENSMUSG00000031389	Arhgap4												Ywhaz
ENSMUSG00000031503	ENSMUSG00000031503	Col4a2												Map7d2
ENSMUSG00000031518	ENSMUSG00000031518	Spata4												Hoxd3
ENSMUSG00000031748	ENSMUSG00000031748	Gnao1												Rab11b
ENSMUSG00000031751	ENSMUSG00000031751	Amfr												Krt8
ENSMUSG00000031799	ENSMUSG00000031799	Tpm4												Tmed9
ENSMUSG00000031833	ENSMUSG00000031833	Mast3												9530053A07Rik
ENSMUSG00000031898	ENSMUSG00000031898	Dpep3												Gstm4
ENSMUSG00000031916	ENSMUSG00000031916	Cog8												Washc4
ENSMUSG00000031972	ENSMUSG00000031972	Acta1												Hist1h2ad
ENSMUSG00000032083	ENSMUSG00000032083	Apoa1												Hist1h3e
ENSMUSG00000032231	ENSMUSG00000032231	Anxa2												Cbx3
ENSMUSG00000032366	ENSMUSG00000032366	Tpm1												Gnat3
ENSMUSG00000032562	ENSMUSG00000032562	Gnai2												Hoxa9
ENSMUSG00000033060	ENSMUSG00000033060	Lmo7												Raph1
ENSMUSG00000033083	ENSMUSG00000033083	Tbc1d4												Hist1h2br
ENSMUSG00000033166	ENSMUSG00000033166	Dis3												Calm3
ENSMUSG00000033196	ENSMUSG00000033196	Myh2												H2afy
ENSMUSG00000033216	ENSMUSG00000033216	Eefsec												Sptb
ENSMUSG00000033276	ENSMUSG00000033276	Stk36												Moxd2
ENSMUSG00000033577	ENSMUSG00000033577	Myo6												Mast3
ENSMUSG00000033653	ENSMUSG00000033653	Vps8												Tmem151a
ENSMUSG00000033831	ENSMUSG00000033831	Fgb												Myh3
ENSMUSG00000033860	ENSMUSG00000033860	Fgg												Chd8
ENSMUSG00000033966	ENSMUSG00000033966	Cdkl4												Hba-a2
ENSMUSG00000034560	ENSMUSG00000034560	Washc4												Tubb5
ENSMUSG00000034837	ENSMUSG00000034837	Gnat1												Ogn
ENSMUSG00000034868	ENSMUSG00000034868	Myl12b												Mal2
ENSMUSG00000035247	ENSMUSG00000035247	Hectd1												Hist2h3b
ENSMUSG00000035513	ENSMUSG00000035513	Ntng2												Grin2d
ENSMUSG00000035557	ENSMUSG00000035557	Krt17												Gm5414
ENSMUSG00000035783	ENSMUSG00000035783	Acta2												Gna13
ENSMUSG00000036180	ENSMUSG00000036180	Gatad2a												Tpm3
ENSMUSG00000036181	ENSMUSG00000036181	Hist1h1c												Myh11
ENSMUSG00000036438	ENSMUSG00000036438	Calm2												Tln1
ENSMUSG00000036446	ENSMUSG00000036446	Lum												Lamc2
ENSMUSG00000036752	ENSMUSG00000036752	Tubb4b												Cav1
ENSMUSG00000036863	ENSMUSG00000036863	Syde2												Ighv8-6-201
ENSMUSG00000037334	ENSMUSG00000037334	H2-M1												Opn5
ENSMUSG00000037683	ENSMUSG00000037683	Armc3												Gdf15
ENSMUSG00000037703	ENSMUSG00000037703	Lzts3												Serpinh1
ENSMUSG00000037742	ENSMUSG00000037742	Eef1a1												Pidd1
ENSMUSG00000037820	ENSMUSG00000037820	Tgm2												Myh8
ENSMUSG00000037894	ENSMUSG00000037894	H2afz												Col1a2
ENSMUSG00000038011	ENSMUSG00000038011	Dnah10												Tubb2b
ENSMUSG00000038227	ENSMUSG00000038227	Hoxa9												Krt76
ENSMUSG00000038312	ENSMUSG00000038312	Edem2												Msh2
ENSMUSG00000038508	ENSMUSG00000038508	Gdf15												Lamb1
ENSMUSG00000038729	ENSMUSG00000038729	Akap2												Ankrd50
ENSMUSG00000038762	ENSMUSG00000038762	Abcf1												Eef1a1
ENSMUSG00000039098	ENSMUSG00000039098	Gm9767												BC024139
ENSMUSG00000039298	ENSMUSG00000039298	Cdk5rap2												Gnai2
ENSMUSG00000039457	ENSMUSG00000039457	Ppl												Lzts3
ENSMUSG00000039670	ENSMUSG00000039670	Oxld1												Ahnak
ENSMUSG00000039879	ENSMUSG00000039879	Heca												Gm11808
ENSMUSG00000040562	ENSMUSG00000040562	Gstm2												Gnai3
ENSMUSG00000040752	ENSMUSG00000040752	Myh6												2610507B11Rik
ENSMUSG00000040770	ENSMUSG00000040770	Il25												Myo6
ENSMUSG00000040913	ENSMUSG00000040913	Fbxw4												Lgals3
ENSMUSG00000040998	ENSMUSG00000040998	Npnt												Hist2h2aa1
ENSMUSG00000041020	ENSMUSG00000041020	Map7d2												Fbxw4
ENSMUSG00000041126	ENSMUSG00000041126	H2afv												Atp5b
ENSMUSG00000041308	ENSMUSG00000041308	Sntb2												Tssk1
ENSMUSG00000041361	ENSMUSG00000041361	Myzap												Cand2
ENSMUSG00000041566	ENSMUSG00000041566	Tssk1												Hist1h3d
ENSMUSG00000041577	ENSMUSG00000041577	Prelp												Hist1h4h
ENSMUSG00000041609	ENSMUSG00000041609	Bicdl1												Vcl
ENSMUSG00000041718	ENSMUSG00000041718	Alg13												Cdkl4
ENSMUSG00000041831	ENSMUSG00000041831	Sytl3												Krt7
ENSMUSG00000042436	ENSMUSG00000042436	Mfap4												Vps8
ENSMUSG00000042626	ENSMUSG00000042626	Shc1												Hist1h3i
ENSMUSG00000043088	ENSMUSG00000043088	Il17re												Aqp1
ENSMUSG00000043091	ENSMUSG00000043091	Tuba1c												Rab11a
ENSMUSG00000043342	ENSMUSG00000043342	Hoxd9												Gnas
ENSMUSG00000043972	ENSMUSG00000043972	Opn5												Gm597
ENSMUSG00000043987	ENSMUSG00000043987	Cep164												Jup
ENSMUSG00000044361	ENSMUSG00000044361	BC024139												Armc3
ENSMUSG00000044864	ENSMUSG00000044864	Ankrd50												Zfp474
ENSMUSG00000045136	ENSMUSG00000045136	Tubb2b												Krt18
ENSMUSG00000045273	ENSMUSG00000045273	Cenph												Tmem43
ENSMUSG00000045545	ENSMUSG00000045545	Krt14												Calm2
ENSMUSG00000046733	ENSMUSG00000046733	Gprc5a												Ywhaq
ENSMUSG00000046834	ENSMUSG00000046834	Krt1												Elfn1
ENSMUSG00000046886	ENSMUSG00000046886	Zfp474												Rap1b
ENSMUSG00000046949	ENSMUSG00000046949	Nqo2												Myl6
ENSMUSG00000047126	ENSMUSG00000047126	Cltc												Hist1h2bj
ENSMUSG00000047246	ENSMUSG00000047246	Hist1h2be												Atp5a1
ENSMUSG00000047248	ENSMUSG00000047248	C2cd3												Cog8
ENSMUSG00000047281	ENSMUSG00000047281	Sfn												Cltc
ENSMUSG00000047730	ENSMUSG00000047730	Fcgbp												Gm9767
ENSMUSG00000047735	ENSMUSG00000047735	Samd9l												Sf3a3
ENSMUSG00000048126	ENSMUSG00000048126	Col6a3												Gcom1
ENSMUSG00000048148	ENSMUSG00000048148	Nwd1												Lama3
ENSMUSG00000048411	ENSMUSG00000048411	Gm597												H2-M1
ENSMUSG00000048988	ENSMUSG00000048988	Elfn1												Rab15
ENSMUSG00000049382	ENSMUSG00000049382	Krt8												Dpep1
ENSMUSG00000049932	ENSMUSG00000049932	H2afx												Hist1h2bq
ENSMUSG00000050335	ENSMUSG00000050335	Lgals3												Bgn
ENSMUSG00000050463	ENSMUSG00000050463	Krt78												Hist1h2bf
ENSMUSG00000050936	ENSMUSG00000050936	Gm42743												Tyw1
ENSMUSG00000051323	ENSMUSG00000051323	Pcdh19												Cep164
ENSMUSG00000051391	ENSMUSG00000051391	Ywhag												Ywhab
ENSMUSG00000051627	ENSMUSG00000051627	Hist1h1e												Aspn
ENSMUSG00000052305	ENSMUSG00000052305	Hbb-bs												Cdkl1
ENSMUSG00000052565	ENSMUSG00000052565	Hist1h1d												Helz2
ENSMUSG00000052632	ENSMUSG00000052632	Asap2												Cdk5rap2
ENSMUSG00000052681	ENSMUSG00000052681	Rap1b												Hist1h2bm-001
ENSMUSG00000052911	ENSMUSG00000052911	Lamb2												Eef1a2
ENSMUSG00000053093	ENSMUSG00000053093	Myh7												Hist1h2al
ENSMUSG00000053654	ENSMUSG00000053654	Krt42												Sftpa1
ENSMUSG00000053747	ENSMUSG00000053747	Sox14												Gstm5
ENSMUSG00000053754	ENSMUSG00000053754	Chd8												Ywhah
ENSMUSG00000053768	ENSMUSG00000053768	Chchd3												Myl12b
ENSMUSG00000054808	ENSMUSG00000054808	Actn4												Heca
ENSMUSG00000054889	ENSMUSG00000054889	Dsp												Oxld1
ENSMUSG00000055322	ENSMUSG00000055322	Tns1												Gm8894
ENSMUSG00000055485	ENSMUSG00000055485	Soga1												H3f3b
ENSMUSG00000055553	ENSMUSG00000055553	Kxd1												Ganab
ENSMUSG00000055775	ENSMUSG00000055775	Myh8												Actc1
ENSMUSG00000055884	ENSMUSG00000055884	Fancm												Hist1h2bp
ENSMUSG00000056310	ENSMUSG00000056310	Tyw1												Vcp
ENSMUSG00000056328	ENSMUSG00000056328	Myh1												Abcf1
ENSMUSG00000056895	ENSMUSG00000056895	Hist3h2ba												Hist1h4j
ENSMUSG00000057003	ENSMUSG00000057003	Myh4												Hist2h2ac
ENSMUSG00000057614	ENSMUSG00000057614	Gnai1												Vwf
ENSMUSG00000057738	ENSMUSG00000057738	Sptan1												Pkn3
ENSMUSG00000057886	ENSMUSG00000057886	Cbx3-ps6												Tuba1c
ENSMUSG00000058135	ENSMUSG00000058135	Gstm1												Nup155
ENSMUSG00000058189		Hist1h2bm-001												Gnat2
ENSMUSG00000058354	ENSMUSG00000058354	Krt6a												Soga1
ENSMUSG00000058385	ENSMUSG00000058385	Hist1h2bg												Hist1h2ac
ENSMUSG00000058569	ENSMUSG00000058569	Tmed9												Ndufs3
ENSMUSG00000058587	ENSMUSG00000058587	Tmod3												Cav2
ENSMUSG00000058672	ENSMUSG00000058672	Tubb2a												Ppl
ENSMUSG00000058773	ENSMUSG00000058773	Hist1h1b												H2afy2
ENSMUSG00000058838	ENSMUSG00000058838	Rps27a-ps2												Myo1a
ENSMUSG00000059309		Hist1h3f												Actn1
ENSMUSG00000059430	ENSMUSG00000059430	Actg2												Prss1
ENSMUSG00000059647	ENSMUSG00000059647	Cbx3-ps7												Tubb2a
ENSMUSG00000060032	ENSMUSG00000060032	H2afj												Ccng1
ENSMUSG00000060262		Hist1h2ae												Vash1
ENSMUSG00000060639	ENSMUSG00000060639	Hist1h4i												Hist1h2bb
ENSMUSG00000060678	ENSMUSG00000060678	Hist1h4c												H3f3a
ENSMUSG00000060680	ENSMUSG00000060680	Gm8894												Hist1h4f
ENSMUSG00000060743	ENSMUSG00000060743	H3f3a												Clu
ENSMUSG00000060981	ENSMUSG00000060981	Hist1h4h												Hspb1
ENSMUSG00000061397	ENSMUSG00000061397	Krt79												Lrrc27
ENSMUSG00000061451	ENSMUSG00000061451	Tmem151a
ENSMUSG00000061482	ENSMUSG00000061482	Hist1h4d
ENSMUSG00000061527	ENSMUSG00000061527	Krt5
ENSMUSG00000061615	ENSMUSG00000061615	Hist1h2ab
ENSMUSG00000061991	ENSMUSG00000061991	Hist1h2af
ENSMUSG00000062417		Hist1h3g
ENSMUSG00000062646	ENSMUSG00000062646	Ganc
ENSMUSG00000062683	ENSMUSG00000062683	Atp5g2
ENSMUSG00000062727	ENSMUSG00000062727	Hist1h2bk
ENSMUSG00000062751	ENSMUSG00000062751	Prss1
ENSMUSG00000062808		Hist1h3d
ENSMUSG00000062825	ENSMUSG00000062825	Actg1
ENSMUSG00000063021	ENSMUSG00000063021	Hist1h2ak
ENSMUSG00000064168		Hist1h2bh-001
ENSMUSG00000064201	ENSMUSG00000064201	Krt2
ENSMUSG00000064220	ENSMUSG00000064220	Hist2h2aa1
ENSMUSG00000064232	ENSMUSG00000064232	Gm5414
ENSMUSG00000064354	ENSMUSG00000064354	mt-Co2
ENSMUSG00000067455	ENSMUSG00000067455	Hist1h4j
ENSMUSG00000067594	ENSMUSG00000067594	Krt77
ENSMUSG00000068240	ENSMUSG00000068240	Gm11808
ENSMUSG00000068289	ENSMUSG00000068289	Cma2
ENSMUSG00000068614	ENSMUSG00000068614	Actc1
ENSMUSG00000068798	ENSMUSG00000068798	Rap1a
ENSMUSG00000068851		Hist4h4-201
ENSMUSG00000068854	ENSMUSG00000068854	Hist2h2be
ENSMUSG00000068855	ENSMUSG00000068855	Hist2h2ac
ENSMUSG00000068876	ENSMUSG00000068876	Cgn
ENSMUSG00000069070		Gm10257-201
ENSMUSG00000069265	ENSMUSG00000069265	Hist1h3a
ENSMUSG00000069266	ENSMUSG00000069266	Hist1h4b
ENSMUSG00000069267	ENSMUSG00000069267	Hist1h3b
ENSMUSG00000069268	ENSMUSG00000069268	Hist1h2bf
ENSMUSG00000069270	ENSMUSG00000069270	Hist1h2ac
ENSMUSG00000069271		Hist1h2bn-001
ENSMUSG00000069272	ENSMUSG00000069272	Hist1h2ae
ENSMUSG00000069273	ENSMUSG00000069273	Hist1h3e
ENSMUSG00000069274	ENSMUSG00000069274	Hist1h4f
ENSMUSG00000069300	ENSMUSG00000069300	Hist1h2bj
ENSMUSG00000069301	ENSMUSG00000069301	Hist1h2ag
ENSMUSG00000069302	ENSMUSG00000069302	Hist1h2ah
ENSMUSG00000069303	ENSMUSG00000069303	Hist1h2br
ENSMUSG00000069304		Hist1h2ap-001
ENSMUSG00000069306	ENSMUSG00000069306	Hist1h4m
ENSMUSG00000069307	ENSMUSG00000069307	Hist1h2bq
ENSMUSG00000069308	ENSMUSG00000069308	Hist1h2bp
ENSMUSG00000069309	ENSMUSG00000069309	Hist1h2an
ENSMUSG00000069310	ENSMUSG00000069310	Hist1h3c
ENSMUSG00000069312		Hist1h3h
ENSMUSG00000069314		Hist1h2bl-001
ENSMUSG00000069833	ENSMUSG00000069833	Ahnak
ENSMUSG00000069917	ENSMUSG00000069917	Hba-a2
ENSMUSG00000069919	ENSMUSG00000069919	Hba-a1
ENSMUSG00000070337	ENSMUSG00000070337	Gpr179
ENSMUSG00000070392	ENSMUSG00000070392	Gm20634
ENSMUSG00000070436	ENSMUSG00000070436	Serpinh1
ENSMUSG00000070532	ENSMUSG00000070532	Ccdc190
ENSMUSG00000071478	ENSMUSG00000071478	Hist1h2ad
ENSMUSG00000071516	ENSMUSG00000071516	Hist1h2ai
ENSMUSG00000071650	ENSMUSG00000071650	Ganab
ENSMUSG00000072235	ENSMUSG00000072235	Tuba1a
ENSMUSG00000073940	ENSMUSG00000073940	Hbb-bt
ENSMUSG00000074403	ENSMUSG00000074403	Hist2h3b
ENSMUSG00000075031	ENSMUSG00000075031	Hist1h2bb
ENSMUSG00000075032		Hist1h3i
ENSMUSG00000075402	ENSMUSG00000075402	Krt76
ENSMUSG00000076432	ENSMUSG00000076432	Ywhaq
ENSMUSG00000076715		Ighv8-6-201
ENSMUSG00000077450	ENSMUSG00000077450	Rab11b
ENSMUSG00000078776	ENSMUSG00000078776	9530053A07Rik
ENSMUSG00000078851	ENSMUSG00000078851	Hist3h2a
ENSMUSG00000079277	ENSMUSG00000079277	Hoxd3
ENSMUSG00000079560	ENSMUSG00000079560	Hoxa3
ENSMUSG00000084883	ENSMUSG00000084883	Ccdc85c
ENSMUSG00000089945	ENSMUSG00000089945	Pakap
ENSMUSG00000090137	ENSMUSG00000090137	Uba52
ENSMUSG00000090841	ENSMUSG00000090841	Myl6
ENSMUSG00000091383	ENSMUSG00000091383	Hist1h2al
ENSMUSG00000091405	ENSMUSG00000091405	Hist2h4
ENSMUSG00000092137	ENSMUSG00000092137	Gcom1

## Sheet: GO Bio Process
#pathway ID	pathway description	observed gene count	false discovery rate	matching proteins in your network (IDs)	matching proteins in your network (labels)
GO.0022607	cellular component assembly	79	9.41e-16	ENSMUSP00000000058,ENSMUSP00000001147,ENSMUSP00000001179,ENSMUSP00000001181,ENSMUSP00000001547,ENSMUSP00000001995,ENSMUSP00000006629,ENSMUSP00000007272,ENSMUSP00000007317,ENSMUSP00000007799,ENSMUSP00000015791,ENSMUSP00000016081,ENSMUSP00000016703,ENSMUSP00000018470,ENSMUSP00000018561,ENSMUSP00000020283,ENSMUSP00000020361,ENSMUSP00000021554,ENSMUSP00000021603,ENSMUSP00000022369,ENSMUSP00000022616,…	Aars2,Acta1,Actg1,Actn1,Actn4,Amfr,Anxa2,Apoa1,C2cd3,Cand2,Cav1,Cav2,Cbr2,Cenph,Cep164,Cgn,Cltc,Clu,Col1a1,Col1a2,Col6a1,Col6a2,Fbln5,Fga,Fgb,Fgg,Flna,Fn1,Gsn,H2afy,H2afy2,H3f3b,Hist1h1b,Hist1h2bb,Hist1h2bh,Hist1h2bk,Hist1h2bm,Hist1h2bp,Hist1h3a,Hist1h3i,Hist2h2aa1,Hist2h2be,Hist2h3b,Hist3h2ba,Itgb1,Krt14,Krt19,Krt8,Lama5,Lamc1,Mfap4,Myh10,Myh11,Myh6,Myo1a,Myo1b,Myo6,Ndufs7,Ndufs8,Pcnt,Plec,Spire…
GO.0071822	protein complex subunit organization	63	6.07e-15	ENSMUSP00000000058,ENSMUSP00000001147,ENSMUSP00000001179,ENSMUSP00000001181,ENSMUSP00000001547,ENSMUSP00000001995,ENSMUSP00000007272,ENSMUSP00000015800,ENSMUSP00000016081,ENSMUSP00000016703,ENSMUSP00000016771,ENSMUSP00000018470,ENSMUSP00000018561,ENSMUSP00000020283,ENSMUSP00000020361,ENSMUSP00000022616,ENSMUSP00000022682,ENSMUSP00000023788,ENSMUSP00000024733,ENSMUSP00000026148,ENSMUSP00000027752,…	Aars2,Acta1,Actn4,Amfr,Anxa2,Cand2,Cav2,Cbr2,Cltc,Clu,Col1a1,Col1a2,Col6a1,Col6a2,Dsp,Fga,Fgb,Fgg,Flna,Fn1,Gfap,H2afy,H2afy2,H3f3b,Hist1h1b,Hist1h2bb,Hist1h2bh,Hist1h2bk,Hist1h2bm,Hist1h2bp,Hist1h3a,Hist1h3i,Hist2h2aa1,Hist2h2be,Hist2h3b,Hist3h2a,Hist3h2ba,Hspa8,Krt14,Krt17,Krt6a,Lamc1,Lum,Myh11,Myh9,Myo1b,Ndufs7,Ndufs8,Pcnt,Serpinh1,Sorbs3,Stom,Tmod3,Tuba1a,Tuba1b,Tuba1c,Tubb2a,Tubb2b,Tubb4b,Vim…
GO.0044085	cellular component biogenesis	80	4.61e-14	ENSMUSP00000000058,ENSMUSP00000001147,ENSMUSP00000001179,ENSMUSP00000001181,ENSMUSP00000001547,ENSMUSP00000001995,ENSMUSP00000006629,ENSMUSP00000007272,ENSMUSP00000007317,ENSMUSP00000007799,ENSMUSP00000015791,ENSMUSP00000016081,ENSMUSP00000016703,ENSMUSP00000018470,ENSMUSP00000018561,ENSMUSP00000020283,ENSMUSP00000020361,ENSMUSP00000021554,ENSMUSP00000021603,ENSMUSP00000022369,ENSMUSP00000022616,…	Aars2,Acta1,Actg1,Actn1,Actn4,Amfr,Anxa2,Apoa1,C2cd3,Cand2,Cav1,Cav2,Cbr2,Cenph,Cep164,Cgn,Cltc,Clu,Col1a1,Col1a2,Col6a1,Col6a2,Dis3,Fbln5,Fga,Fgb,Fgg,Flna,Fn1,Gsn,H2afy,H2afy2,H3f3b,Hist1h1b,Hist1h2bb,Hist1h2bh,Hist1h2bk,Hist1h2bm,Hist1h2bp,Hist1h3a,Hist1h3i,Hist2h2aa1,Hist2h2be,Hist2h3b,Hist3h2ba,Itgb1,Krt14,Krt19,Krt8,Lama5,Lamc1,Mfap4,Myh10,Myh11,Myh6,Myo1a,Myo1b,Myo6,Ndufs7,Ndufs8,Pcnt,Plec,…
GO.0006334	nucleosome assembly	18	2.35e-13	ENSMUSP00000016081,ENSMUSP00000016703,ENSMUSP00000020283,ENSMUSP00000044395,ENSMUSP00000045816,ENSMUSP00000057308,ENSMUSP00000076397,ENSMUSP00000077290,ENSMUSP00000079356,ENSMUSP00000088287,ENSMUSP00000089293,ENSMUSP00000096442,ENSMUSP00000097294,ENSMUSP00000097295,ENSMUSP00000100581,ENSMUSP00000106085,ENSMUSP00000106099,ENSMUSP00000106102	H2afy,H2afy2,H3f3b,Hist1h1b,Hist1h1c,Hist1h1d,Hist1h1e,Hist1h2bb,Hist1h2bh,Hist1h2bk,Hist1h2bm,Hist1h2bp,Hist1h3a,Hist1h3i,Hist2h2aa1,Hist2h2be,Hist2h3b,Hist3h2ba
GO.0006461	protein complex assembly	51	2.35e-13	ENSMUSP00000000058,ENSMUSP00000001147,ENSMUSP00000001181,ENSMUSP00000001547,ENSMUSP00000001995,ENSMUSP00000016081,ENSMUSP00000016703,ENSMUSP00000018470,ENSMUSP00000020283,ENSMUSP00000020361,ENSMUSP00000022616,ENSMUSP00000024733,ENSMUSP00000026148,ENSMUSP00000027752,ENSMUSP00000028239,ENSMUSP00000028241,ENSMUSP00000031668,ENSMUSP00000034756,ENSMUSP00000037018,ENSMUSP00000039472,ENSMUSP00000042342,…	Aars2,Amfr,Anxa2,Cand2,Cav2,Cbr2,Cenph,Cltc,Clu,Col1a1,Col1a2,Col6a1,Col6a2,Fga,Fgb,Fgg,Flna,Fn1,Gsn,H2afy,H2afy2,H3f3b,Hist1h1b,Hist1h1c,Hist1h1d,Hist1h1e,Hist1h2bb,Hist1h2bh,Hist1h2bk,Hist1h2bm,Hist1h2bp,Hist1h3a,Hist1h3i,Hist2h2aa1,Hist2h2be,Hist2h3b,Hist3h2ba,Lamc1,Myh11,Ndufs7,Ndufs8,Stom,Tuba1a,Tuba1b,Tuba1c,Tubb2a,Tubb2b,Tubb4b,Vwf,Ywhab,mt-Co3
GO.0070271	protein complex biogenesis	51	2.35e-13	ENSMUSP00000000058,ENSMUSP00000001147,ENSMUSP00000001181,ENSMUSP00000001547,ENSMUSP00000001995,ENSMUSP00000016081,ENSMUSP00000016703,ENSMUSP00000018470,ENSMUSP00000020283,ENSMUSP00000020361,ENSMUSP00000022616,ENSMUSP00000024733,ENSMUSP00000026148,ENSMUSP00000027752,ENSMUSP00000028239,ENSMUSP00000028241,ENSMUSP00000031668,ENSMUSP00000034756,ENSMUSP00000037018,ENSMUSP00000039472,ENSMUSP00000042342,…	Aars2,Amfr,Anxa2,Cand2,Cav2,Cbr2,Cenph,Cltc,Clu,Col1a1,Col1a2,Col6a1,Col6a2,Fga,Fgb,Fgg,Flna,Fn1,Gsn,H2afy,H2afy2,H3f3b,Hist1h1b,Hist1h1c,Hist1h1d,Hist1h1e,Hist1h2bb,Hist1h2bh,Hist1h2bk,Hist1h2bm,Hist1h2bp,Hist1h3a,Hist1h3i,Hist2h2aa1,Hist2h2be,Hist2h3b,Hist3h2ba,Lamc1,Myh11,Ndufs7,Ndufs8,Stom,Tuba1a,Tuba1b,Tuba1c,Tubb2a,Tubb2b,Tubb4b,Vwf,Ywhab,mt-Co3
GO.0016043	cellular component organization	129	4.07e-12	ENSMUSP00000000001,ENSMUSP00000000058,ENSMUSP00000001147,ENSMUSP00000001179,ENSMUSP00000001181,ENSMUSP00000001547,ENSMUSP00000001995,ENSMUSP00000002979,ENSMUSP00000004774,ENSMUSP00000005532,ENSMUSP00000006629,ENSMUSP00000007272,ENSMUSP00000007317,ENSMUSP00000007799,ENSMUSP00000015596,ENSMUSP00000015791,ENSMUSP00000015800,ENSMUSP00000016081,ENSMUSP00000016703,ENSMUSP00000016771,ENSMUSP00000018470,…	Aars2,Acta1,Actb,Actg1,Actn4,Ager,Amfr,Apoa1,Aqp1,B4galt7,C2cd3,Cand2,Cav1,Cav2,Cbr2,Ccng1,Cdk5rap2,Cep164,Cgn,Chchd3,Chd8,Clic5,Cltc,Clu,Col1a1,Col1a2,Col6a1,Col6a2,Creb3l1,Dpep3,Dsp,Elfn1,Emilin1,Fancm,Fbln5,Fga,Fgb,Fgg,Flna,Fn1,Gfap,Gnai3,Gnao1,H2afy,H2afy2,H3f3b,Hist1h1b,Hist1h2bb,Hist1h2bh,Hist1h2bk,Hist1h2bm,Hist1h2bp,Hist1h3a,Hist1h3i,Hist2h2aa1,Hist2h2be,Hist2h3b,Hist3h2a,Hist3h2ba,Hspa8,…
GO.0034622	cellular macromolecular complex assembly	38	6.27e-12	ENSMUSP00000001566,ENSMUSP00000007799,ENSMUSP00000016081,ENSMUSP00000016703,ENSMUSP00000020283,ENSMUSP00000020361,ENSMUSP00000022616,ENSMUSP00000024733,ENSMUSP00000028239,ENSMUSP00000037018,ENSMUSP00000039472,ENSMUSP00000042342,ENSMUSP00000044395,ENSMUSP00000045816,ENSMUSP00000051033,ENSMUSP00000057308,ENSMUSP00000060246,ENSMUSP00000074600,ENSMUSP00000074988,ENSMUSP00000075178,ENSMUSP00000075377,…	Aars2,Cand2,Cav1,Cenph,Clu,Fga,Fgb,Fgg,Gsn,H2afy,H2afy2,H3f3b,Hist1h1b,Hist1h1c,Hist1h1d,Hist1h1e,Hist1h2bb,Hist1h2bh,Hist1h2bk,Hist1h2bm,Hist1h2bp,Hist1h3a,Hist1h3i,Hist2h2aa1,Hist2h2be,Hist2h3b,Hist3h2ba,Myh11,Ndufs7,Ndufs8,Tuba1a,Tuba1b,Tuba1c,Tubb2a,Tubb2b,Tubb4b,Tubb5,mt-Co3
GO.0065004	protein-DNA complex assembly	19	6.46e-12	ENSMUSP00000016081,ENSMUSP00000016703,ENSMUSP00000020283,ENSMUSP00000044395,ENSMUSP00000045816,ENSMUSP00000057308,ENSMUSP00000074988,ENSMUSP00000076397,ENSMUSP00000077290,ENSMUSP00000079356,ENSMUSP00000088287,ENSMUSP00000089293,ENSMUSP00000096442,ENSMUSP00000097294,ENSMUSP00000097295,ENSMUSP00000100581,ENSMUSP00000106085,ENSMUSP00000106099,ENSMUSP00000106102	Cenph,H2afy,H2afy2,H3f3b,Hist1h1b,Hist1h1c,Hist1h1d,Hist1h1e,Hist1h2bb,Hist1h2bh,Hist1h2bk,Hist1h2bm,Hist1h2bp,Hist1h3a,Hist1h3i,Hist2h2aa1,Hist2h2be,Hist2h3b,Hist3h2ba
GO.0071840	cellular component organization or biogenesis	130	1.88e-11	ENSMUSP00000000001,ENSMUSP00000000058,ENSMUSP00000001147,ENSMUSP00000001179,ENSMUSP00000001181,ENSMUSP00000001547,ENSMUSP00000001995,ENSMUSP00000002979,ENSMUSP00000004774,ENSMUSP00000005532,ENSMUSP00000006629,ENSMUSP00000007272,ENSMUSP00000007317,ENSMUSP00000007799,ENSMUSP00000015596,ENSMUSP00000015791,ENSMUSP00000015800,ENSMUSP00000016081,ENSMUSP00000016703,ENSMUSP00000016771,ENSMUSP00000018470,…	Aars2,Acta1,Actb,Actg1,Actn4,Ager,Amfr,Apoa1,Aqp1,B4galt7,C2cd3,Cand2,Cav1,Cav2,Cbr2,Ccng1,Cdk5rap2,Cep164,Cgn,Chchd3,Chd8,Clic5,Cltc,Clu,Col1a1,Col1a2,Col6a1,Col6a2,Creb3l1,Dis3,Dpep3,Dsp,Elfn1,Emilin1,Fancm,Fbln5,Fga,Fgb,Fgg,Flna,Fn1,Gfap,Gnai3,Gnao1,H2afy,H2afy2,H3f3b,Hist1h1b,Hist1h2bb,Hist1h2bh,Hist1h2bk,Hist1h2bm,Hist1h2bp,Hist1h3a,Hist1h3i,Hist2h2aa1,Hist2h2be,Hist2h3b,Hist3h2a,Hist3h2ba,H…
GO.0009888	tissue development	68	8.45e-10	ENSMUSP00000000058,ENSMUSP00000001147,ENSMUSP00000001547,ENSMUSP00000004774,ENSMUSP00000007272,ENSMUSP00000007799,ENSMUSP00000010205,ENSMUSP00000015791,ENSMUSP00000016315,ENSMUSP00000018476,ENSMUSP00000019649,ENSMUSP00000020930,ENSMUSP00000021820,ENSMUSP00000022369,ENSMUSP00000023712,ENSMUSP00000023788,ENSMUSP00000024755,ENSMUSP00000025300,ENSMUSP00000028062,ENSMUSP00000028106,ENSMUSP00000028239,…	Acta1,Acta2,Actc1,Actg2,Aqp1,Aspn,Bccip,Bnc2,C2cd3,Cav1,Cav2,Cgn,Clic5,Col1a1,Col4a2,Col6a1,Dsp,Fbxw4,Flna,Fn1,Gatad2a,Gna13,Gnas,Gnat1,Gnat2,Gsn,Hectd1,Hoxa3,Hoxd3,Hoxd9,Itga8,Krt10,Krt14,Krt17,Krt2,Krt6a,Krt76,Lama3,Lama5,Lamb2,Lamb3,Lmna,Lum,Macf1,Msn,Myh10,Myh11,Myh14,Myh6,Myh7,Myl6,Myo6,Ndufv2,Npnt,Nr3c1,Ppl,Rap1a,Rap1b,Serpinh1,Sfn,Stk3,Tgm2,Tjp1,Tpm1,Ubb,Vcl,Vdac1,Vim
GO.0070527	platelet aggregation	12	8.67e-10	ENSMUSP00000005077,ENSMUSP00000016771,ENSMUSP00000022369,ENSMUSP00000030187,ENSMUSP00000037018,ENSMUSP00000039472,ENSMUSP00000042364,ENSMUSP00000071486,ENSMUSP00000079341,ENSMUSP00000098066,ENSMUSP00000098997,ENSMUSP00000133117	Actb,Actg1,Fga,Fgb,Fgg,Flna,Gnas,Hspb1,Myh9,Myl12b,Tln1,Vcl
GO.0034728	nucleosome organization	16	3.13e-09	ENSMUSP00000016081,ENSMUSP00000016703,ENSMUSP00000020283,ENSMUSP00000076397,ENSMUSP00000077290,ENSMUSP00000079356,ENSMUSP00000088287,ENSMUSP00000089293,ENSMUSP00000096442,ENSMUSP00000097294,ENSMUSP00000097295,ENSMUSP00000100581,ENSMUSP00000104445,ENSMUSP00000106085,ENSMUSP00000106099,ENSMUSP00000106102	H2afy,H2afy2,H3f3b,Hist1h1b,Hist1h2bb,Hist1h2bh,Hist1h2bk,Hist1h2bm,Hist1h2bp,Hist1h3a,Hist1h3i,Hist2h2aa1,Hist2h2be,Hist2h3b,Hist3h2a,Hist3h2ba
GO.0065003	macromolecular complex assembly	49	5.56e-09	ENSMUSP00000000058,ENSMUSP00000001147,ENSMUSP00000001181,ENSMUSP00000001547,ENSMUSP00000001995,ENSMUSP00000016081,ENSMUSP00000016703,ENSMUSP00000018470,ENSMUSP00000020283,ENSMUSP00000020361,ENSMUSP00000022616,ENSMUSP00000024733,ENSMUSP00000026148,ENSMUSP00000027752,ENSMUSP00000028239,ENSMUSP00000028241,ENSMUSP00000031668,ENSMUSP00000034588,ENSMUSP00000034756,ENSMUSP00000037018,ENSMUSP00000039472,…	Aars2,Amfr,Anxa2,Apoa1,Cand2,Cav2,Cbr2,Cenph,Cltc,Clu,Col1a1,Col1a2,Col6a1,Col6a2,Fga,Fgb,Fgg,Flna,Fn1,Gsn,H2afy,H2afy2,H3f3b,Hist1h1b,Hist1h2bb,Hist1h2bh,Hist1h2bk,Hist1h2bm,Hist1h2bp,Hist1h3a,Hist1h3i,Hist2h2aa1,Hist2h2be,Hist2h3b,Hist3h2ba,Lamc1,Myh11,Ndufs7,Ndufs8,Stom,Tuba1a,Tuba1b,Tuba1c,Tubb2a,Tubb2b,Tubb4b,Vwf,Ywhab,mt-Co3
GO.0043933	macromolecular complex subunit organization	67	6.26e-09	ENSMUSP00000000058,ENSMUSP00000001147,ENSMUSP00000001179,ENSMUSP00000001181,ENSMUSP00000001547,ENSMUSP00000001995,ENSMUSP00000007272,ENSMUSP00000015800,ENSMUSP00000016081,ENSMUSP00000016703,ENSMUSP00000016771,ENSMUSP00000018470,ENSMUSP00000018561,ENSMUSP00000020283,ENSMUSP00000020361,ENSMUSP00000022616,ENSMUSP00000022682,ENSMUSP00000023788,ENSMUSP00000024733,ENSMUSP00000025300,ENSMUSP00000026148,…	Aars2,Acta1,Actb,Actn4,Amfr,Anxa2,Apoa1,Cand2,Cav2,Cbr2,Chd8,Cltc,Clu,Col1a1,Col1a2,Col6a1,Col6a2,Dsp,Fga,Fgb,Fgg,Flna,Fn1,Gfap,H2afy,H2afy2,H3f3b,Hist1h1b,Hist1h2bb,Hist1h2bh,Hist1h2bk,Hist1h2bm,Hist1h2bp,Hist1h3a,Hist1h3i,Hist2h2aa1,Hist2h2be,Hist2h3b,Hist3h2a,Hist3h2ba,Hspa8,Krt14,Krt17,Krt6a,Lamc1,Lum,Myh11,Myh9,Myo1b,Ndufs7,Ndufs8,Nr3c1,Pcnt,Serpinh1,Sorbs3,Stom,Tmod3,Tuba1a,Tuba1b,Tuba1c,Tu…
GO.0030168	platelet activation	14	7.65e-09	ENSMUSP00000001995,ENSMUSP00000005077,ENSMUSP00000016771,ENSMUSP00000020930,ENSMUSP00000022369,ENSMUSP00000030187,ENSMUSP00000037018,ENSMUSP00000039472,ENSMUSP00000042364,ENSMUSP00000071486,ENSMUSP00000079341,ENSMUSP00000098066,ENSMUSP00000098997,ENSMUSP00000133117	Actb,Actg1,Fga,Fgb,Fgg,Flna,Gna13,Gnas,Hspb1,Myh9,Myl12b,Tln1,Vcl,Vwf
GO.0031497	chromatin assembly	15	8.61e-09	ENSMUSP00000016081,ENSMUSP00000016703,ENSMUSP00000020283,ENSMUSP00000076397,ENSMUSP00000077290,ENSMUSP00000079356,ENSMUSP00000088287,ENSMUSP00000089293,ENSMUSP00000096442,ENSMUSP00000097294,ENSMUSP00000097295,ENSMUSP00000100581,ENSMUSP00000106085,ENSMUSP00000106099,ENSMUSP00000106102	H2afy,H2afy2,H3f3b,Hist1h1b,Hist1h2bb,Hist1h2bh,Hist1h2bk,Hist1h2bm,Hist1h2bp,Hist1h3a,Hist1h3i,Hist2h2aa1,Hist2h2be,Hist2h3b,Hist3h2ba
GO.0006333	chromatin assembly or disassembly	16	9.25e-09	ENSMUSP00000016081,ENSMUSP00000016703,ENSMUSP00000020283,ENSMUSP00000076397,ENSMUSP00000077290,ENSMUSP00000079356,ENSMUSP00000088287,ENSMUSP00000089293,ENSMUSP00000096442,ENSMUSP00000097294,ENSMUSP00000097295,ENSMUSP00000100581,ENSMUSP00000104445,ENSMUSP00000106085,ENSMUSP00000106099,ENSMUSP00000106102	H2afy,H2afy2,H3f3b,Hist1h1b,Hist1h2bb,Hist1h2bh,Hist1h2bk,Hist1h2bm,Hist1h2bp,Hist1h3a,Hist1h3i,Hist2h2aa1,Hist2h2be,Hist2h3b,Hist3h2a,Hist3h2ba
GO.0042060	wound healing	25	1.23e-08	ENSMUSP00000000327,ENSMUSP00000001547,ENSMUSP00000001995,ENSMUSP00000004774,ENSMUSP00000005077,ENSMUSP00000007799,ENSMUSP00000016771,ENSMUSP00000020930,ENSMUSP00000022369,ENSMUSP00000023788,ENSMUSP00000028239,ENSMUSP00000030187,ENSMUSP00000037018,ENSMUSP00000039472,ENSMUSP00000042364,ENSMUSP00000051888,ENSMUSP00000054499,ENSMUSP00000071486,ENSMUSP00000079341,ENSMUSP00000095507,ENSMUSP00000098066,…	Actb,Actg1,Aqp1,Cav1,Clec10a,Col1a1,Dsp,Fga,Fgb,Fgg,Flna,Fn1,Gna13,Gnas,Gsn,Hspb1,Krt6a,Macf1,Myh10,Myh9,Myl12b,Tln1,Tpm1,Vcl,Vwf
GO.0009611	response to wounding	28	1.37e-08	ENSMUSP00000000327,ENSMUSP00000001547,ENSMUSP00000001995,ENSMUSP00000004774,ENSMUSP00000005077,ENSMUSP00000007799,ENSMUSP00000016771,ENSMUSP00000020930,ENSMUSP00000021681,ENSMUSP00000022369,ENSMUSP00000023788,ENSMUSP00000028239,ENSMUSP00000030187,ENSMUSP00000037018,ENSMUSP00000039472,ENSMUSP00000042364,ENSMUSP00000051888,ENSMUSP00000054499,ENSMUSP00000064691,ENSMUSP00000069087,ENSMUSP00000071486,…	Actb,Actg1,Aqp1,Cav1,Clec10a,Col1a1,Dsp,Fga,Fgb,Fgg,Flna,Fn1,Gfap,Gna13,Gnas,Gsn,Hspb1,Krt6a,Lamb2,Macf1,Myh10,Myh9,Myl12b,Tln1,Tpm1,Vash1,Vcl,Vwf
GO.0071824	protein-DNA complex subunit organization	17	1.37e-08	ENSMUSP00000016081,ENSMUSP00000016703,ENSMUSP00000020283,ENSMUSP00000074988,ENSMUSP00000076397,ENSMUSP00000077290,ENSMUSP00000079356,ENSMUSP00000088287,ENSMUSP00000089293,ENSMUSP00000096442,ENSMUSP00000097294,ENSMUSP00000097295,ENSMUSP00000100581,ENSMUSP00000104445,ENSMUSP00000106085,ENSMUSP00000106099,ENSMUSP00000106102	Cenph,H2afy,H2afy2,H3f3b,Hist1h1b,Hist1h2bb,Hist1h2bh,Hist1h2bk,Hist1h2bm,Hist1h2bp,Hist1h3a,Hist1h3i,Hist2h2aa1,Hist2h2be,Hist2h3b,Hist3h2a,Hist3h2ba
GO.0048856	anatomical structure development	122	2.23e-08	ENSMUSP00000000058,ENSMUSP00000000153,ENSMUSP00000001147,ENSMUSP00000001179,ENSMUSP00000001256,ENSMUSP00000001592,ENSMUSP00000001963,ENSMUSP00000001995,ENSMUSP00000002979,ENSMUSP00000003808,ENSMUSP00000005532,ENSMUSP00000005647,ENSMUSP00000007272,ENSMUSP00000007317,ENSMUSP00000010205,ENSMUSP00000015509,ENSMUSP00000015596,ENSMUSP00000015791,ENSMUSP00000016315,ENSMUSP00000016703,ENSMUSP00000016771,…	Ace,Acta1,Acta2,Actb,Actc1,Actg1,Actg2,Ager,Anxa2,Aspn,Atp5b,Bccip,Bnc2,C2cd3,Car4,Cav2,Ccdc85c,Cdk5rap2,Cdkl1,Cep164,Cgn,Chd8,Clic5,Clu,Col1a2,Col4a2,Col6a1,Des,Dsp,Fbxw4,Fga,Flna,Fn1,Gatad2a,Gdf15,Gfap,Gna12,Gna13,Gnao1,Gnas,Gnat1,Gnat2,H2afx,H2afy2,H3f3b,Hbb-b2,Hectd1,Hist1h1b,Hoxa9,Hoxd3,Hoxd9,Ints1,Itga8,Jup,Krt1,Krt10,Krt14,Krt17,Krt19,Krt2,Krt6a,Krt75,Krt76,Lama3,Lama4,Lama5,Lamb1,Lamb2,La…
GO.0031589	cell-substrate adhesion	18	2.49e-08	ENSMUSP00000001995,ENSMUSP00000002979,ENSMUSP00000003061,ENSMUSP00000005532,ENSMUSP00000015791,ENSMUSP00000021554,ENSMUSP00000022340,ENSMUSP00000022369,ENSMUSP00000022682,ENSMUSP00000027752,ENSMUSP00000028106,ENSMUSP00000037018,ENSMUSP00000039472,ENSMUSP00000040071,ENSMUSP00000044809,ENSMUSP00000054499,ENSMUSP00000087457,ENSMUSP00000133117	Actn1,Bcam,Fga,Fgb,Fgg,Fn1,Hoxd3,Itga8,Itgb1,Lama5,Lamb1,Lamc1,Nid1,Nid2,Npnt,Sorbs3,Vcl,Vwf
GO.0044707	single-multicellular organism process	137	5.34e-08	ENSMUSP00000000058,ENSMUSP00000000153,ENSMUSP00000000327,ENSMUSP00000001179,ENSMUSP00000001256,ENSMUSP00000001547,ENSMUSP00000001592,ENSMUSP00000001963,ENSMUSP00000001995,ENSMUSP00000002572,ENSMUSP00000002848,ENSMUSP00000002979,ENSMUSP00000003575,ENSMUSP00000005532,ENSMUSP00000005647,ENSMUSP00000007272,ENSMUSP00000007301,ENSMUSP00000007317,ENSMUSP00000007799,ENSMUSP00000015509,ENSMUSP00000015596,…	Ace,Acta1,Acta2,Actc1,Actg2,Ager,Alb,Aspn,Atp1a2,Atp5b,Bgn,Bnc2,C2cd3,Car4,Cav1,Cav2,Ccdc85c,Cdk5rap2,Cdkl1,Chd8,Clec10a,Clic5,Cltc,Clu,Col1a1,Col1a2,Col4a2,Creb3l1,Des,Dsp,Fbxw4,Fgb,Fgg,Flna,Fn1,Gatad2a,Gfap,Gna12,Gna13,Gnal,Gnao1,Gnas,Gnat2,Gnat3,Grin2d,H2afx,H2afy2,H2afz,H3f3b,Hbb-b2,Hectd1,Hist1h1b,Hoxa9,Hoxd3,Hoxd9,Ints1,Jup,Krt14,Krt17,Krt19,Krt2,Krt6a,Krt75,Krt76,Krt8,Lama3,Lama4,Lama5,Lam…
GO.0048513	organ development	89	1.4e-07	ENSMUSP00000000058,ENSMUSP00000001179,ENSMUSP00000001592,ENSMUSP00000001963,ENSMUSP00000001995,ENSMUSP00000002979,ENSMUSP00000005532,ENSMUSP00000005647,ENSMUSP00000007317,ENSMUSP00000010205,ENSMUSP00000015509,ENSMUSP00000015791,ENSMUSP00000016703,ENSMUSP00000016771,ENSMUSP00000018476,ENSMUSP00000019109,ENSMUSP00000019649,ENSMUSP00000020283,ENSMUSP00000021377,ENSMUSP00000021458,ENSMUSP00000021820,…	Ace,Acta1,Acta2,Actb,Actc1,Actg2,Anxa2,Aspn,Bnc2,C2cd3,Car4,Cav2,Ccdc85c,Cdk5rap2,Cdkl1,Chd8,Clic5,Col1a2,Des,Dsp,Fbxw4,Fga,Flna,Gnao1,Gnas,Gnat1,Gnat2,H2afx,H2afy2,H3f3b,Hbb-b2,Hectd1,Hist1h1b,Hoxa3,Hoxa9,Hoxd3,Hoxd9,Itgb1,Jup,Krt1,Krt17,Krt19,Krt2,Krt6a,Krt75,Krt76,Krt8,Lama5,Lamb1,Lamb2,Lmna,Lum,Mapk8ip3,Mov10l1,Msh2,Myh10,Myh11,Myh14,Myh6,Myh7,Myh9,Myl6,Myo6,Ndufs3,Ndufv2,Nes,Nid1,Npnt,Nr3c1,…
GO.0007155	cell adhesion	43	1.5e-07	ENSMUSP00000001147,ENSMUSP00000001181,ENSMUSP00000001592,ENSMUSP00000001995,ENSMUSP00000002979,ENSMUSP00000003061,ENSMUSP00000005077,ENSMUSP00000005532,ENSMUSP00000014686,ENSMUSP00000015791,ENSMUSP00000016315,ENSMUSP00000016771,ENSMUSP00000019992,ENSMUSP00000021554,ENSMUSP00000021603,ENSMUSP00000022340,ENSMUSP00000022682,ENSMUSP00000027752,ENSMUSP00000027753,ENSMUSP00000028106,ENSMUSP00000030187,…	Actb,Actg1,Actn1,Bcam,Clec4f,Col6a1,Col6a2,Dsp,Emilin1,Fbln5,Fga,Fgb,Fgg,Flna,Fn1,Gnas,Hoxd3,Hspb1,Itga8,Jup,Lama3,Lama4,Lama5,Lamb1,Lamb2,Lamb3,Lamc1,Lamc2,Mfap4,Msn,Myh10,Myh9,Myl12b,Nid1,Nid2,Npnt,Pcdh19,Shc1,Sorbs3,Spg7,Tinagl1,Tln1,Vwf
GO.0030198	extracellular matrix organization	19	1.5e-07	ENSMUSP00000001547,ENSMUSP00000005532,ENSMUSP00000021603,ENSMUSP00000027752,ENSMUSP00000028106,ENSMUSP00000028239,ENSMUSP00000028663,ENSMUSP00000031055,ENSMUSP00000031668,ENSMUSP00000034756,ENSMUSP00000040071,ENSMUSP00000040877,ENSMUSP00000064691,ENSMUSP00000068532,ENSMUSP00000069087,ENSMUSP00000070848,ENSMUSP00000087756,ENSMUSP00000091706,ENSMUSP00000114350	Anxa2,B4galt7,Col1a1,Col1a2,Creb3l1,Emilin1,Fbln5,Gfap,Gsn,Itga8,Lamb2,Lamc1,Lgals3,Lum,Mfap4,Myh11,Nid1,Npnt,Serpinh1
GO.0048731	system development	106	1.67e-07	ENSMUSP00000000058,ENSMUSP00000001179,ENSMUSP00000001256,ENSMUSP00000001592,ENSMUSP00000001963,ENSMUSP00000001995,ENSMUSP00000002979,ENSMUSP00000005532,ENSMUSP00000005647,ENSMUSP00000007317,ENSMUSP00000010205,ENSMUSP00000015509,ENSMUSP00000015596,ENSMUSP00000015791,ENSMUSP00000016703,ENSMUSP00000016771,ENSMUSP00000018476,ENSMUSP00000019649,ENSMUSP00000019992,ENSMUSP00000020283,ENSMUSP00000020930,…	Ace,Acta1,Acta2,Actb,Actc1,Actg2,Ager,Anxa2,Aspn,Atp5b,Bnc2,C2cd3,Car4,Cav2,Ccdc85c,Cdk5rap2,Cdkl1,Chd8,Clic5,Clu,Col1a2,Col4a2,Des,Dsp,Fbxw4,Fga,Flna,Fn1,Gatad2a,Gfap,Gna13,Gnao1,Gnas,Gnat1,Gnat2,Gsn,H2afx,H2afy2,H3f3b,Hbb-b2,Hectd1,Hist1h1b,Hoxa9,Hoxd3,Hoxd9,Itgb1,Jup,Krt1,Krt17,Krt19,Krt2,Krt6a,Krt75,Krt76,Krt8,Lama4,Lama5,Lamb1,Lamb2,Lamc1,Lgals3,Lmna,Lum,Mapk8ip3,Mov10l1,Msh2,Myh10,Myh11,Myh…
GO.0032501	multicellular organismal process	137	3.87e-07	ENSMUSP00000000058,ENSMUSP00000000153,ENSMUSP00000000327,ENSMUSP00000001179,ENSMUSP00000001256,ENSMUSP00000001547,ENSMUSP00000001592,ENSMUSP00000001963,ENSMUSP00000001995,ENSMUSP00000002091,ENSMUSP00000002572,ENSMUSP00000002848,ENSMUSP00000002979,ENSMUSP00000003575,ENSMUSP00000005532,ENSMUSP00000005647,ENSMUSP00000007272,ENSMUSP00000007301,ENSMUSP00000007317,ENSMUSP00000007799,ENSMUSP00000015509,…	Ace,Acta1,Acta2,Actc1,Actg2,Ager,Alb,Aspn,Atp1a2,Atp5b,Bcap31,Bgn,Bnc2,C2cd3,Car4,Cav1,Cav2,Ccdc85c,Cdk5rap2,Cdkl1,Chd8,Clec10a,Clic5,Cltc,Clu,Col1a1,Col1a2,Col4a2,Creb3l1,Des,Dsp,Fbxw4,Fgb,Fgg,Flna,Fn1,Gatad2a,Gfap,Gna12,Gna13,Gnal,Gnao1,Gnas,Gnat2,Gnat3,Grin2d,H2afy2,H2afz,H3f3b,Hbb-b2,Hectd1,Hist1h1b,Hoxa9,Hoxd3,Hoxd9,Ints1,Jup,Krt14,Krt17,Krt19,Krt2,Krt6a,Krt75,Krt76,Krt8,Lama3,Lama4,Lama5,La…
GO.0007275	multicellular organismal development	115	6.81e-07	ENSMUSP00000000058,ENSMUSP00000000153,ENSMUSP00000001147,ENSMUSP00000001179,ENSMUSP00000001256,ENSMUSP00000001592,ENSMUSP00000001963,ENSMUSP00000001995,ENSMUSP00000002979,ENSMUSP00000005532,ENSMUSP00000005647,ENSMUSP00000007317,ENSMUSP00000010205,ENSMUSP00000015509,ENSMUSP00000015596,ENSMUSP00000015791,ENSMUSP00000016315,ENSMUSP00000016703,ENSMUSP00000016771,ENSMUSP00000018476,ENSMUSP00000019649,…	Ace,Acta1,Acta2,Actb,Actc1,Actg2,Ager,Anxa2,Aspn,Atp5b,Bnc2,C2cd3,Car4,Cav2,Ccdc85c,Cdk5rap2,Cdkl1,Chd8,Clic5,Clu,Col1a2,Col4a2,Col6a1,Creb3l1,Des,Dsp,Fbxw4,Fga,Flna,Fn1,Gatad2a,Gfap,Gna12,Gna13,Gnao1,Gnas,Gnat1,Gnat2,Gsn,H2afx,H2afy2,H2afz,H3f3b,Hbb-b2,Hectd1,Hist1h1b,Hoxa9,Hoxd3,Hoxd9,Ints1,Jup,Krt1,Krt17,Krt19,Krt2,Krt6a,Krt75,Krt76,Krt8,Lama3,Lama4,Lama5,Lamb1,Lamb2,Lamb3,Lamc1,Lgals3,Lmna,Lu…
GO.0006323	DNA packaging	15	8.02e-07	ENSMUSP00000016081,ENSMUSP00000016703,ENSMUSP00000020283,ENSMUSP00000076397,ENSMUSP00000077290,ENSMUSP00000079356,ENSMUSP00000088287,ENSMUSP00000089293,ENSMUSP00000096442,ENSMUSP00000097294,ENSMUSP00000097295,ENSMUSP00000100581,ENSMUSP00000106085,ENSMUSP00000106099,ENSMUSP00000106102	H2afy,H2afy2,H3f3b,Hist1h1b,Hist1h2bb,Hist1h2bh,Hist1h2bk,Hist1h2bm,Hist1h2bp,Hist1h3a,Hist1h3i,Hist2h2aa1,Hist2h2be,Hist2h3b,Hist3h2ba
GO.0044767	single-organism developmental process	126	8.58e-07	ENSMUSP00000000058,ENSMUSP00000000153,ENSMUSP00000001179,ENSMUSP00000001256,ENSMUSP00000001547,ENSMUSP00000001592,ENSMUSP00000001963,ENSMUSP00000001995,ENSMUSP00000002979,ENSMUSP00000003575,ENSMUSP00000003808,ENSMUSP00000005532,ENSMUSP00000005647,ENSMUSP00000007272,ENSMUSP00000007317,ENSMUSP00000010205,ENSMUSP00000015509,ENSMUSP00000015596,ENSMUSP00000015791,ENSMUSP00000016703,ENSMUSP00000016771,…	Ace,Acta1,Acta2,Actb,Actc1,Actg1,Actg2,Ager,Anxa2,Aspn,Atp5b,Bccip,Bnc2,C2cd3,Car4,Cav2,Ccdc85c,Cdk5rap2,Cdkl1,Cep164,Cgn,Chd8,Clic5,Cltc,Clu,Col1a1,Col1a2,Col4a2,Creb3l1,Des,Dsp,Fbxw4,Fga,Flna,Fn1,Gatad2a,Gdf15,Gfap,Gna12,Gna13,Gnao1,Gnas,Gnat1,Gnat2,H2afx,H2afy2,H2afz,H3f3b,Hbb-b2,Hectd1,Hist1h1b,Hoxa9,Hoxd3,Hoxd9,Ints1,Itga8,Jup,Krt1,Krt10,Krt14,Krt17,Krt19,Krt2,Krt6a,Krt75,Krt76,Lama3,Lama4,L…
GO.0030239	myofibril assembly	10	1.27e-06	ENSMUSP00000007317,ENSMUSP00000023952,ENSMUSP00000034453,ENSMUSP00000051888,ENSMUSP00000071486,ENSMUSP00000072087,ENSMUSP00000080538,ENSMUSP00000087457,ENSMUSP00000087756,ENSMUSP00000099671	Acta1,Actg1,Itgb1,Krt19,Krt8,Myh10,Myh11,Myh6,Tmod3,Tpm1
GO.0051258	protein polymerization	12	1.38e-06	ENSMUSP00000001566,ENSMUSP00000007799,ENSMUSP00000028239,ENSMUSP00000037018,ENSMUSP00000039472,ENSMUSP00000042342,ENSMUSP00000051033,ENSMUSP00000060246,ENSMUSP00000075178,ENSMUSP00000076777,ENSMUSP00000094778,ENSMUSP00000133117	Cav1,Fga,Fgb,Fgg,Gsn,Tuba1a,Tuba1b,Tuba1c,Tubb2a,Tubb2b,Tubb4b,Tubb5
GO.0031032	actomyosin structure organization	12	1.59e-06	ENSMUSP00000007317,ENSMUSP00000016771,ENSMUSP00000023952,ENSMUSP00000034453,ENSMUSP00000051888,ENSMUSP00000071486,ENSMUSP00000072087,ENSMUSP00000080538,ENSMUSP00000087457,ENSMUSP00000087756,ENSMUSP00000099671,ENSMUSP00000103531	Acta1,Actg1,Itgb1,Krt19,Krt8,Myh10,Myh11,Myh14,Myh6,Myh9,Tmod3,Tpm1
GO.0007160	cell-matrix adhesion	13	2.58e-06	ENSMUSP00000003061,ENSMUSP00000005532,ENSMUSP00000021554,ENSMUSP00000022340,ENSMUSP00000022369,ENSMUSP00000028106,ENSMUSP00000037018,ENSMUSP00000039472,ENSMUSP00000040071,ENSMUSP00000044809,ENSMUSP00000054499,ENSMUSP00000087457,ENSMUSP00000133117	Actn1,Bcam,Fga,Fgb,Fgg,Fn1,Hoxd3,Itga8,Itgb1,Nid1,Nid2,Npnt,Vcl
GO.0030048	actin filament-based movement	9	2.7e-06	ENSMUSP00000016771,ENSMUSP00000018561,ENSMUSP00000019625,ENSMUSP00000051888,ENSMUSP00000080538,ENSMUSP00000099671,ENSMUSP00000099867,ENSMUSP00000103531,ENSMUSP00000128803	Myh10,Myh14,Myh6,Myh7,Myh8,Myh9,Myl6,Myo1b,Tpm1
GO.0043623	cellular protein complex assembly	20	4e-06	ENSMUSP00000001566,ENSMUSP00000007799,ENSMUSP00000020361,ENSMUSP00000022616,ENSMUSP00000024733,ENSMUSP00000028239,ENSMUSP00000037018,ENSMUSP00000039472,ENSMUSP00000042342,ENSMUSP00000051033,ENSMUSP00000060246,ENSMUSP00000074600,ENSMUSP00000074988,ENSMUSP00000075178,ENSMUSP00000075377,ENSMUSP00000076777,ENSMUSP00000080997,ENSMUSP00000087756,ENSMUSP00000094778,ENSMUSP00000133117	Aars2,Cand2,Cav1,Cenph,Clu,Fga,Fgb,Fgg,Gsn,Myh11,Ndufs7,Ndufs8,Tuba1a,Tuba1b,Tuba1c,Tubb2a,Tubb2b,Tubb4b,Tubb5,mt-Co3
GO.0006996	organelle organization	78	4.7e-06	ENSMUSP00000000001,ENSMUSP00000000058,ENSMUSP00000001179,ENSMUSP00000004774,ENSMUSP00000007272,ENSMUSP00000007317,ENSMUSP00000007799,ENSMUSP00000015791,ENSMUSP00000016081,ENSMUSP00000016703,ENSMUSP00000016771,ENSMUSP00000018561,ENSMUSP00000019109,ENSMUSP00000019649,ENSMUSP00000020283,ENSMUSP00000020361,ENSMUSP00000020576,ENSMUSP00000022682,ENSMUSP00000022894,ENSMUSP00000023788,ENSMUSP00000023803,…	Aars2,Acta1,Actb,Actg1,Actn4,Anxa2,Aqp1,C2cd3,Cav1,Cav2,Ccng1,Cdk5rap2,Cep164,Cgn,Chchd3,Chd8,Cltc,Dpep3,Dsp,Fancm,Flna,Gfap,Gnai3,H2afy,H2afy2,H3f3b,Hist1h1b,Hist1h2bb,Hist1h2bh,Hist1h2bk,Hist1h2bm,Hist1h2bp,Hist1h3a,Hist1h3i,Hist2h2aa1,Hist2h2be,Hist2h3b,Hist3h2a,Hist3h2ba,Itgb1,Krt14,Krt17,Krt18,Krt19,Krt6a,Krt8,Lama5,Lmna,Lrrcc1,Msh2,Mtap7d2,Myh10,Myh11,Myh14,Myh6,Myh9,Myo1b,Ndufs7,Ndufs8,Npl…
GO.0071103	DNA conformation change	16	8.28e-06	ENSMUSP00000016081,ENSMUSP00000016703,ENSMUSP00000020283,ENSMUSP00000076397,ENSMUSP00000077290,ENSMUSP00000079356,ENSMUSP00000087184,ENSMUSP00000088287,ENSMUSP00000089293,ENSMUSP00000096442,ENSMUSP00000097294,ENSMUSP00000097295,ENSMUSP00000100581,ENSMUSP00000106085,ENSMUSP00000106099,ENSMUSP00000106102	Chd8,H2afy,H2afy2,H3f3b,Hist1h1b,Hist1h2bb,Hist1h2bh,Hist1h2bk,Hist1h2bm,Hist1h2bp,Hist1h3a,Hist1h3i,Hist2h2aa1,Hist2h2be,Hist2h3b,Hist3h2ba
GO.0007010	cytoskeleton organization	36	1.05e-05	ENSMUSP00000001179,ENSMUSP00000004774,ENSMUSP00000007272,ENSMUSP00000007317,ENSMUSP00000007799,ENSMUSP00000016771,ENSMUSP00000018561,ENSMUSP00000019109,ENSMUSP00000022682,ENSMUSP00000023788,ENSMUSP00000023803,ENSMUSP00000023952,ENSMUSP00000027817,ENSMUSP00000028062,ENSMUSP00000029699,ENSMUSP00000034453,ENSMUSP00000051888,ENSMUSP00000062637,ENSMUSP00000064691,ENSMUSP00000066068,ENSMUSP00000071486,…	Acta1,Actg1,Actn4,Aqp1,C2cd3,Cav1,Cdk5rap2,Cgn,Cltc,Dsp,Flna,Gfap,Itgb1,Krt14,Krt17,Krt18,Krt19,Krt6a,Krt8,Lmna,Mtap7d2,Myh10,Myh11,Myh14,Myh6,Myh9,Myo1b,Pcnt,Shc1,Sorbs3,Spna1,Tmod3,Tpm1,Tuba1b,Vim,Ywhah
GO.0007596	blood coagulation	14	1.05e-05	ENSMUSP00000001995,ENSMUSP00000005077,ENSMUSP00000016771,ENSMUSP00000020930,ENSMUSP00000022369,ENSMUSP00000030187,ENSMUSP00000037018,ENSMUSP00000039472,ENSMUSP00000042364,ENSMUSP00000071486,ENSMUSP00000079341,ENSMUSP00000098066,ENSMUSP00000098997,ENSMUSP00000133117	Actb,Actg1,Fga,Fgb,Fgg,Flna,Gna13,Gnas,Hspb1,Myh9,Myl12b,Tln1,Vcl,Vwf
GO.0030049	muscle filament sliding	5	1.05e-05	ENSMUSP00000019625,ENSMUSP00000051888,ENSMUSP00000080538,ENSMUSP00000099867,ENSMUSP00000128803	Myh6,Myh7,Myh8,Myl6,Tpm1
GO.0050878	regulation of body fluid levels	19	1.89e-05	ENSMUSP00000001995,ENSMUSP00000005077,ENSMUSP00000007799,ENSMUSP00000016771,ENSMUSP00000020930,ENSMUSP00000022369,ENSMUSP00000023790,ENSMUSP00000030187,ENSMUSP00000034756,ENSMUSP00000037018,ENSMUSP00000039472,ENSMUSP00000042364,ENSMUSP00000050374,ENSMUSP00000071486,ENSMUSP00000079341,ENSMUSP00000080994,ENSMUSP00000098066,ENSMUSP00000098997,ENSMUSP00000133117	Actb,Actg1,Anxa2,Cav1,Fga,Fgb,Fgg,Flna,Gna13,Gnas,Hspb1,Krt1,Myh9,Myl12b,Sfn,Tln1,Vcl,Vwf,mt-Co2
GO.0046034	ATP metabolic process	13	2.11e-05	ENSMUSP00000003156,ENSMUSP00000007301,ENSMUSP00000015800,ENSMUSP00000019625,ENSMUSP00000023677,ENSMUSP00000024967,ENSMUSP00000026495,ENSMUSP00000030164,ENSMUSP00000080538,ENSMUSP00000080993,ENSMUSP00000099867,ENSMUSP00000110547,ENSMUSP00000121557	Atp5a1,Atp5c1,Atp5d,Atp5o,Hspa8,Msh2,Myh3,Myh6,Myh7,Myh8,Ndufv2,Vcp,mt-Co1
GO.0061061	muscle structure development	25	2.29e-05	ENSMUSP00000000058,ENSMUSP00000007317,ENSMUSP00000007799,ENSMUSP00000015509,ENSMUSP00000015791,ENSMUSP00000016771,ENSMUSP00000023952,ENSMUSP00000027409,ENSMUSP00000028106,ENSMUSP00000029699,ENSMUSP00000034453,ENSMUSP00000040071,ENSMUSP00000051888,ENSMUSP00000058490,ENSMUSP00000071486,ENSMUSP00000072087,ENSMUSP00000079356,ENSMUSP00000080538,ENSMUSP00000087457,ENSMUSP00000087756,ENSMUSP00000099671,…	Acta1,Actg1,Cav1,Cav2,Des,Dsp,Hist1h1b,Hoxd9,Itga8,Itgb1,Krt19,Krt8,Lama5,Lmna,Mov10l1,Myh10,Myh11,Myh14,Myh6,Myh7,Myh9,Myl6,Npnt,Tmod3,Tpm1
GO.0030029	actin filament-based process	23	2.63e-05	ENSMUSP00000004774,ENSMUSP00000007317,ENSMUSP00000016771,ENSMUSP00000018561,ENSMUSP00000019625,ENSMUSP00000022682,ENSMUSP00000023952,ENSMUSP00000027817,ENSMUSP00000030187,ENSMUSP00000034453,ENSMUSP00000051888,ENSMUSP00000066068,ENSMUSP00000071486,ENSMUSP00000072087,ENSMUSP00000080538,ENSMUSP00000087457,ENSMUSP00000087756,ENSMUSP00000091940,ENSMUSP00000098997,ENSMUSP00000099671,ENSMUSP00000099867,…	Acta1,Actg1,Actn4,Aqp1,Flna,Itgb1,Krt19,Krt8,Myh10,Myh11,Myh14,Myh6,Myh7,Myh8,Myh9,Myl6,Myo1b,Shc1,Sorbs3,Spna1,Tln1,Tmod3,Tpm1
GO.0009653	anatomical structure morphogenesis	66	3.62e-05	ENSMUSP00000000153,ENSMUSP00000001147,ENSMUSP00000001179,ENSMUSP00000002979,ENSMUSP00000007317,ENSMUSP00000007799,ENSMUSP00000010205,ENSMUSP00000015791,ENSMUSP00000016315,ENSMUSP00000016771,ENSMUSP00000018476,ENSMUSP00000019649,ENSMUSP00000020930,ENSMUSP00000021681,ENSMUSP00000022369,ENSMUSP00000022616,ENSMUSP00000023788,ENSMUSP00000024755,ENSMUSP00000025300,ENSMUSP00000026459,ENSMUSP00000027752,…	Acta1,Acta2,Actc1,Actg1,Actg2,Anxa2,Atp5b,Bnc2,C2cd3,Cav1,Cep164,Cgn,Clic5,Clu,Col1a2,Col4a2,Col6a1,Dsp,Fbxw4,Flna,Fn1,Gatad2a,Gna12,Gna13,Gnas,Gnat1,Gnat2,Gsn,Hectd1,Hoxa9,Hoxd3,Hoxd9,Krt17,Krt19,Krt6a,Lama3,Lama5,Lamb1,Lamb2,Lamb3,Lamc1,Macf1,Mapk8ip3,Myh10,Myh11,Myh14,Myh6,Myh7,Myh9,Myo6,Nes,Npnt,Nr3c1,Ntng2,Pcnt,Serpinh1,Shc1,Stk3,Stk36,Tgm2,Tjp1,Tmod3,Tpm1,Ubb,Vash1,Vcl
GO.0019731	antibacterial humoral response	6	8.12e-05	ENSMUSP00000018246,ENSMUSP00000039472,ENSMUSP00000078239,ENSMUSP00000088287,ENSMUSP00000106085,ENSMUSP00000133117	Fga,Fgb,Hist1h2bc,Hist1h2bg,Hist1h2bk,Hist2h2be
GO.0010992	ubiquitin homeostasis	4	0.000114	ENSMUSP00000019649,ENSMUSP00000080608,ENSMUSP00000099908,ENSMUSP00000114180	Rps27a,Uba52,Ubb,Ubc
GO.0055002	striated muscle cell development	12	0.000114	ENSMUSP00000000058,ENSMUSP00000007317,ENSMUSP00000023952,ENSMUSP00000029699,ENSMUSP00000034453,ENSMUSP00000051888,ENSMUSP00000071486,ENSMUSP00000072087,ENSMUSP00000080538,ENSMUSP00000087457,ENSMUSP00000087756,ENSMUSP00000099671	Acta1,Actg1,Cav2,Itgb1,Krt19,Krt8,Lmna,Myh10,Myh11,Myh6,Tmod3,Tpm1
GO.0090131	mesenchyme migration	4	0.000114	ENSMUSP00000034453,ENSMUSP00000048218,ENSMUSP00000074658,ENSMUSP00000087736	Acta1,Acta2,Actc1,Actg2
GO.0045109	intermediate filament organization	6	0.000151	ENSMUSP00000007272,ENSMUSP00000023788,ENSMUSP00000028062,ENSMUSP00000064691,ENSMUSP00000079699,ENSMUSP00000115062	Dsp,Gfap,Krt14,Krt17,Krt6a,Vim
GO.0098602	single organism cell adhesion	23	0.000398	ENSMUSP00000001592,ENSMUSP00000002979,ENSMUSP00000005077,ENSMUSP00000014686,ENSMUSP00000015791,ENSMUSP00000016771,ENSMUSP00000022369,ENSMUSP00000027752,ENSMUSP00000028106,ENSMUSP00000030187,ENSMUSP00000037018,ENSMUSP00000039472,ENSMUSP00000040071,ENSMUSP00000042364,ENSMUSP00000054499,ENSMUSP00000071486,ENSMUSP00000079341,ENSMUSP00000091940,ENSMUSP00000098066,ENSMUSP00000098997,ENSMUSP00000113071,…	Actb,Actg1,Clec4f,Dsp,Fga,Fgb,Fgg,Flna,Fn1,Gnas,Hspb1,Itga8,Jup,Lama5,Lamb1,Lamc1,Msn,Myh9,Myl12b,Npnt,Shc1,Tln1,Vcl
GO.0030036	actin cytoskeleton organization	20	0.000455	ENSMUSP00000004774,ENSMUSP00000007317,ENSMUSP00000016771,ENSMUSP00000018561,ENSMUSP00000022682,ENSMUSP00000023952,ENSMUSP00000027817,ENSMUSP00000030187,ENSMUSP00000034453,ENSMUSP00000051888,ENSMUSP00000066068,ENSMUSP00000071486,ENSMUSP00000072087,ENSMUSP00000080538,ENSMUSP00000087457,ENSMUSP00000087756,ENSMUSP00000091940,ENSMUSP00000098997,ENSMUSP00000099671,ENSMUSP00000103531	Acta1,Actg1,Actn4,Aqp1,Flna,Itgb1,Krt19,Krt8,Myh10,Myh11,Myh14,Myh6,Myh9,Myo1b,Shc1,Sorbs3,Spna1,Tln1,Tmod3,Tpm1
GO.0006936	muscle contraction	12	0.000494	ENSMUSP00000007301,ENSMUSP00000018632,ENSMUSP00000018637,ENSMUSP00000019625,ENSMUSP00000048218,ENSMUSP00000051888,ENSMUSP00000072087,ENSMUSP00000080538,ENSMUSP00000087756,ENSMUSP00000099867,ENSMUSP00000103531,ENSMUSP00000128803	Acta2,Myh1,Myh11,Myh14,Myh3,Myh4,Myh6,Myh7,Myh8,Myl6,Tmod3,Tpm1
GO.0045104	intermediate filament cytoskeleton organization	7	0.000557	ENSMUSP00000007272,ENSMUSP00000023788,ENSMUSP00000023803,ENSMUSP00000028062,ENSMUSP00000064691,ENSMUSP00000079699,ENSMUSP00000115062	Dsp,Gfap,Krt14,Krt17,Krt18,Krt6a,Vim
GO.0007188	adenylate cyclase-modulating G-protein coupled receptor signaling pathway	12	0.000568	ENSMUSP00000000001,ENSMUSP00000000153,ENSMUSP00000010205,ENSMUSP00000020930,ENSMUSP00000025402,ENSMUSP00000030561,ENSMUSP00000034198,ENSMUSP00000053818,ENSMUSP00000057543,ENSMUSP00000074259,ENSMUSP00000079341,ENSMUSP00000098997	Flna,Gna12,Gna13,Gnai1,Gnai2,Gnai3,Gnal,Gnao1,Gnas,Gnat1,Gnat2,Gnat3
GO.0010927	cellular component assembly involved in morphogenesis	16	0.000625	ENSMUSP00000001179,ENSMUSP00000007317,ENSMUSP00000015791,ENSMUSP00000023952,ENSMUSP00000034453,ENSMUSP00000051888,ENSMUSP00000062637,ENSMUSP00000071486,ENSMUSP00000072087,ENSMUSP00000080538,ENSMUSP00000084430,ENSMUSP00000087457,ENSMUSP00000087756,ENSMUSP00000098997,ENSMUSP00000099671,ENSMUSP00000114053	Acta1,Actg1,C2cd3,Cep164,Flna,Itgb1,Krt19,Krt8,Lama5,Myh10,Myh11,Myh6,Pcnt,Stk36,Tmod3,Tpm1
GO.0010256	endomembrane system organization	20	0.000659	ENSMUSP00000000058,ENSMUSP00000001592,ENSMUSP00000004774,ENSMUSP00000006629,ENSMUSP00000007799,ENSMUSP00000015791,ENSMUSP00000021458,ENSMUSP00000021459,ENSMUSP00000022616,ENSMUSP00000022894,ENSMUSP00000023803,ENSMUSP00000027817,ENSMUSP00000029699,ENSMUSP00000032183,ENSMUSP00000034756,ENSMUSP00000035851,ENSMUSP00000095507,ENSMUSP00000099671,ENSMUSP00000105531,ENSMUSP00000128819	Anxa2,Aqp1,Cav1,Cav2,Clu,Jup,Krt18,Lama5,Lmna,Macf1,Myh10,Nploc4,Nup155,Rab15,Spna1,Spnb1,Spnb2,Tmed9,Tmem43,Ywhaz
GO.0007009	plasma membrane organization	14	0.000721	ENSMUSP00000000058,ENSMUSP00000001592,ENSMUSP00000006629,ENSMUSP00000007799,ENSMUSP00000015791,ENSMUSP00000021458,ENSMUSP00000021459,ENSMUSP00000022616,ENSMUSP00000023803,ENSMUSP00000027817,ENSMUSP00000034756,ENSMUSP00000095507,ENSMUSP00000099671,ENSMUSP00000129163	Anxa2,Cav1,Cav2,Clu,Jup,Krt18,Lama5,Macf1,Myh10,Rab11a,Rab15,Spna1,Spnb1,Spnb2
GO.0048468	cell development	49	0.0008	ENSMUSP00000000058,ENSMUSP00000002979,ENSMUSP00000003808,ENSMUSP00000007317,ENSMUSP00000010205,ENSMUSP00000015596,ENSMUSP00000015791,ENSMUSP00000016771,ENSMUSP00000019649,ENSMUSP00000022369,ENSMUSP00000022616,ENSMUSP00000024755,ENSMUSP00000024967,ENSMUSP00000027752,ENSMUSP00000028062,ENSMUSP00000028106,ENSMUSP00000028239,ENSMUSP00000029699,ENSMUSP00000034198,ENSMUSP00000034453,ENSMUSP00000034756,…	Acta1,Acta2,Actg1,Ager,Anxa2,Cav2,Cgn,Clic5,Clu,Flna,Fn1,Gdf15,Gfap,Gnao1,Gnat1,Gnat2,Gsn,Hbb-b2,Hoxd9,Itga8,Itgb1,Krt19,Lama5,Lamb1,Lamb2,Lamc1,Lmna,Mapk8ip3,Msh2,Msn,Myh10,Myh11,Myh6,Myh9,Myo6,Ntng2,Rab11a,Rap1a,Rap1b,Serpinh1,Sfn,Shc1,Tjp1,Tmod3,Tpm1,Tssk1,Ubb,Vcl,Vim
GO.0090130	tissue migration	9	0.00091	ENSMUSP00000016771,ENSMUSP00000023712,ENSMUSP00000034453,ENSMUSP00000034588,ENSMUSP00000041025,ENSMUSP00000048218,ENSMUSP00000074658,ENSMUSP00000087457,ENSMUSP00000087736	Acta1,Acta2,Actc1,Actg2,Apoa1,Itgb1,Krt2,Myh9,Pkn3
GO.0018916	nitrobenzene metabolic process	3	0.000928	ENSMUSP00000004134,ENSMUSP00000004137,ENSMUSP00000012348	Gstm2,Gstm5,Gstm7
GO.0070458	cellular detoxification of nitrogen compound	3	0.000928	ENSMUSP00000004134,ENSMUSP00000004137,ENSMUSP00000012348	Gstm2,Gstm5,Gstm7
GO.0003012	muscle system process	13	0.00108	ENSMUSP00000007301,ENSMUSP00000018632,ENSMUSP00000018637,ENSMUSP00000019625,ENSMUSP00000028239,ENSMUSP00000048218,ENSMUSP00000051888,ENSMUSP00000072087,ENSMUSP00000080538,ENSMUSP00000087756,ENSMUSP00000099867,ENSMUSP00000103531,ENSMUSP00000128803	Acta2,Gsn,Myh1,Myh11,Myh14,Myh3,Myh4,Myh6,Myh7,Myh8,Myl6,Tmod3,Tpm1
GO.0009150	purine ribonucleotide metabolic process	15	0.00108	ENSMUSP00000003156,ENSMUSP00000004774,ENSMUSP00000007301,ENSMUSP00000015800,ENSMUSP00000019625,ENSMUSP00000023677,ENSMUSP00000024967,ENSMUSP00000026495,ENSMUSP00000029635,ENSMUSP00000030164,ENSMUSP00000080538,ENSMUSP00000080993,ENSMUSP00000099867,ENSMUSP00000110547,ENSMUSP00000121557	Aqp1,Atp5a1,Atp5c1,Atp5d,Atp5o,Gucy1b3,Hspa8,Msh2,Myh3,Myh6,Myh7,Myh8,Ndufv2,Vcp,mt-Co1
GO.0045214	sarcomere organization	6	0.00108	ENSMUSP00000007317,ENSMUSP00000023952,ENSMUSP00000051888,ENSMUSP00000071486,ENSMUSP00000080538,ENSMUSP00000087457	Actg1,Itgb1,Krt19,Krt8,Myh6,Tpm1
GO.0051693	actin filament capping	6	0.00131	ENSMUSP00000006629,ENSMUSP00000021458,ENSMUSP00000027817,ENSMUSP00000051888,ENSMUSP00000072087,ENSMUSP00000109348	Spna1,Spna2,Spnb1,Spnb2,Tmod3,Tpm1
GO.0048646	anatomical structure formation involved in morphogenesis	36	0.00139	ENSMUSP00000001147,ENSMUSP00000001179,ENSMUSP00000001547,ENSMUSP00000007317,ENSMUSP00000007799,ENSMUSP00000015791,ENSMUSP00000016315,ENSMUSP00000016771,ENSMUSP00000018476,ENSMUSP00000020930,ENSMUSP00000021681,ENSMUSP00000023952,ENSMUSP00000026459,ENSMUSP00000028106,ENSMUSP00000033899,ENSMUSP00000034453,ENSMUSP00000034756,ENSMUSP00000046766,ENSMUSP00000051888,ENSMUSP00000054499,ENSMUSP00000062637,…	Acta1,Actg1,Anxa2,Atp5b,C2cd3,Cav1,Cep164,Col1a1,Col4a2,Col6a1,Flna,Fn1,Gatad2a,Gna13,Gnas,Hectd1,Itga8,Krt19,Krt8,Lama3,Lama5,Lamb3,Macf1,Myh10,Myh11,Myh6,Myh9,Pcnt,Shc1,Stk3,Stk36,Tgm2,Tjp1,Tmod3,Tpm1,Vash1
GO.0051146	striated muscle cell differentiation	13	0.00173	ENSMUSP00000000058,ENSMUSP00000007317,ENSMUSP00000016771,ENSMUSP00000023952,ENSMUSP00000029699,ENSMUSP00000034453,ENSMUSP00000051888,ENSMUSP00000071486,ENSMUSP00000072087,ENSMUSP00000080538,ENSMUSP00000087457,ENSMUSP00000087756,ENSMUSP00000099671	Acta1,Actg1,Cav2,Itgb1,Krt19,Krt8,Lmna,Myh10,Myh11,Myh6,Myh9,Tmod3,Tpm1
GO.0051291	protein heterooligomerization	9	0.00173	ENSMUSP00000001147,ENSMUSP00000001181,ENSMUSP00000001547,ENSMUSP00000018470,ENSMUSP00000031668,ENSMUSP00000034756,ENSMUSP00000089293,ENSMUSP00000097295,ENSMUSP00000129930	Anxa2,Col1a1,Col1a2,Col6a1,Col6a2,Hist1h3a,Hist1h3i,Hist2h4,Ywhab
GO.0032879	regulation of localization	60	0.002	ENSMUSP00000000153,ENSMUSP00000001179,ENSMUSP00000001547,ENSMUSP00000001592,ENSMUSP00000002091,ENSMUSP00000002979,ENSMUSP00000004137,ENSMUSP00000005077,ENSMUSP00000006629,ENSMUSP00000007799,ENSMUSP00000015791,ENSMUSP00000018470,ENSMUSP00000019109,ENSMUSP00000019422,ENSMUSP00000019992,ENSMUSP00000020930,ENSMUSP00000021459,ENSMUSP00000021554,ENSMUSP00000021681,ENSMUSP00000022293,ENSMUSP00000022369,…	Actn1,Actn4,Anxa2,Apoa1,Atp1a2,Bcap31,Calm1,Cav1,Clic5,Cltc,Col1a1,Dapk1,Dpep1,Dsp,Fga,Fgb,Fgg,Flna,Gfap,Gna12,Gna13,Gnai2,Gnao1,Gsn,Gstm7,Hectd1,Hspb1,Itgb1,Jup,Lama3,Lama4,Lama5,Lamb1,Lgals3,Lmna,Macf1,Msn,Myo1a,Myo1c,Myo6,Nup155,Pcnt,Rab11b,Rab15,Rap1b,Sfn,Sox14,Spnb2,Stom,Sytl3,Tbc1d1,Tmod3,Tpm1,Vash1,Vcl,Vdac1,Vdac2,Ywhab,Ywhae,Ywhah
GO.1902041	regulation of extrinsic apoptotic signaling pathway via death domain receptors	7	0.002	ENSMUSP00000018476,ENSMUSP00000026580,ENSMUSP00000037018,ENSMUSP00000039472,ENSMUSP00000040825,ENSMUSP00000114350,ENSMUSP00000133117	Dapk1,Fga,Fgb,Fgg,Lgals3,Lrdd,Stk3
GO.0051270	regulation of cellular component movement	27	0.00229	ENSMUSP00000000153,ENSMUSP00000001547,ENSMUSP00000001592,ENSMUSP00000002979,ENSMUSP00000005077,ENSMUSP00000007799,ENSMUSP00000015791,ENSMUSP00000019422,ENSMUSP00000019992,ENSMUSP00000020930,ENSMUSP00000021554,ENSMUSP00000021681,ENSMUSP00000022369,ENSMUSP00000028239,ENSMUSP00000029699,ENSMUSP00000051888,ENSMUSP00000066068,ENSMUSP00000072087,ENSMUSP00000083077,ENSMUSP00000089703,ENSMUSP00000091310,…	Actn1,Actn4,Atp1a2,Cav1,Col1a1,Dpep1,Dsp,Gna12,Gna13,Gsn,Hspb1,Jup,Lama3,Lama4,Lama5,Lamb1,Lgals3,Lmna,Macf1,Msn,Myo1c,Nup155,Sox14,Tmod3,Tpm1,Vash1,Vcl
GO.0051129	negative regulation of cellular component organization	23	0.00248	ENSMUSP00000001963,ENSMUSP00000006629,ENSMUSP00000007799,ENSMUSP00000015800,ENSMUSP00000016081,ENSMUSP00000019109,ENSMUSP00000021458,ENSMUSP00000022293,ENSMUSP00000022616,ENSMUSP00000024967,ENSMUSP00000027817,ENSMUSP00000028062,ENSMUSP00000029699,ENSMUSP00000034588,ENSMUSP00000034756,ENSMUSP00000046766,ENSMUSP00000051888,ENSMUSP00000064691,ENSMUSP00000072087,ENSMUSP00000099475,ENSMUSP00000109348,…	Ace,Anxa2,Apoa1,Cav1,Cdk5rap2,Cltc,Clu,Gfap,H2afy,Hectd1,Hspa8,Lgals3,Lmna,Msh2,Spna1,Spna2,Spnb1,Spnb2,Tmod3,Tpm1,Vdac2,Vim,Ywhah
GO.0015986	ATP synthesis coupled proton transport	5	0.003	ENSMUSP00000003156,ENSMUSP00000023677,ENSMUSP00000026459,ENSMUSP00000026495,ENSMUSP00000110547	Atp5a1,Atp5b,Atp5c1,Atp5d,Atp5o
GO.0042692	muscle cell differentiation	15	0.00322	ENSMUSP00000000058,ENSMUSP00000007317,ENSMUSP00000016771,ENSMUSP00000023952,ENSMUSP00000028106,ENSMUSP00000029699,ENSMUSP00000034453,ENSMUSP00000040071,ENSMUSP00000051888,ENSMUSP00000071486,ENSMUSP00000072087,ENSMUSP00000080538,ENSMUSP00000087457,ENSMUSP00000087756,ENSMUSP00000099671	Acta1,Actg1,Cav2,Itga8,Itgb1,Krt19,Krt8,Lmna,Myh10,Myh11,Myh6,Myh9,Npnt,Tmod3,Tpm1
GO.0045814	negative regulation of gene expression, epigenetic	7	0.00322	ENSMUSP00000016081,ENSMUSP00000016703,ENSMUSP00000020283,ENSMUSP00000089293,ENSMUSP00000096442,ENSMUSP00000097295,ENSMUSP00000129930	H2afy,H2afy2,H3f3b,Hist1h3a,Hist1h3i,Hist2h3b,Hist2h4
GO.0048869	cellular developmental process	84	0.00345	ENSMUSP00000000058,ENSMUSP00000000153,ENSMUSP00000001179,ENSMUSP00000001256,ENSMUSP00000001547,ENSMUSP00000002979,ENSMUSP00000003575,ENSMUSP00000003808,ENSMUSP00000007272,ENSMUSP00000007317,ENSMUSP00000010205,ENSMUSP00000015596,ENSMUSP00000015791,ENSMUSP00000016771,ENSMUSP00000018476,ENSMUSP00000019109,ENSMUSP00000019649,ENSMUSP00000019992,ENSMUSP00000020930,ENSMUSP00000022369,ENSMUSP00000022616,…	Acta1,Acta2,Actg1,Ager,Anxa2,Atp5b,Bccip,C2cd3,Cav2,Cdk5rap2,Cep164,Cgn,Clic5,Cltc,Clu,Col1a1,Col4a2,Creb3l1,Dsp,Flna,Fn1,Gdf15,Gfap,Gna12,Gna13,Gnao1,Gnat1,Gnat2,Hbb-b2,Hectd1,Hoxd3,Hoxd9,Itga8,Krt10,Krt14,Krt17,Krt19,Krt2,Krt6a,Krt75,Lama3,Lama4,Lama5,Lamb1,Lamb2,Lamc1,Lgals3,Lmna,Mapk8ip3,Msh2,Msn,Myh10,Myh11,Myh14,Myh6,Myh9,Myo6,Nes,Npnt,Ntng2,Pcnt,Ppl,Rap1a,Rap1b,Sema6b,Serpinh1,Sfn,Shc1,Sox…
GO.0032272	negative regulation of protein polymerization	7	0.00361	ENSMUSP00000006629,ENSMUSP00000021458,ENSMUSP00000022293,ENSMUSP00000027817,ENSMUSP00000051888,ENSMUSP00000072087,ENSMUSP00000109348	Spna1,Spna2,Spnb1,Spnb2,Tmod3,Tpm1,Vdac2
GO.0007517	muscle organ development	15	0.00412	ENSMUSP00000000058,ENSMUSP00000007799,ENSMUSP00000015509,ENSMUSP00000015791,ENSMUSP00000027409,ENSMUSP00000029699,ENSMUSP00000034453,ENSMUSP00000051888,ENSMUSP00000058490,ENSMUSP00000079356,ENSMUSP00000080538,ENSMUSP00000099867,ENSMUSP00000103531,ENSMUSP00000115062,ENSMUSP00000128803	Acta1,Cav1,Cav2,Des,Dsp,Hist1h1b,Hoxd9,Lama5,Lmna,Mov10l1,Myh14,Myh6,Myh7,Myl6,Tpm1
GO.0030154	cell differentiation	80	0.00416	ENSMUSP00000000058,ENSMUSP00000000153,ENSMUSP00000001179,ENSMUSP00000001256,ENSMUSP00000001547,ENSMUSP00000002979,ENSMUSP00000003575,ENSMUSP00000003808,ENSMUSP00000007272,ENSMUSP00000007317,ENSMUSP00000010205,ENSMUSP00000015596,ENSMUSP00000015791,ENSMUSP00000016771,ENSMUSP00000018476,ENSMUSP00000019109,ENSMUSP00000019649,ENSMUSP00000019992,ENSMUSP00000020930,ENSMUSP00000022369,ENSMUSP00000022616,…	Acta1,Acta2,Actg1,Ager,Anxa2,Atp5b,Bccip,Cav2,Cdk5rap2,Cgn,Clic5,Cltc,Clu,Col1a1,Col4a2,Creb3l1,Dsp,Flna,Fn1,Gdf15,Gfap,Gna12,Gna13,Gnao1,Gnat1,Gnat2,Gsn,Hbb-b2,Hectd1,Hoxd3,Hoxd9,Itga8,Krt10,Krt14,Krt17,Krt19,Krt2,Krt6a,Krt75,Lama3,Lama4,Lama5,Lamb1,Lamb2,Lamc1,Lgals3,Lmna,Mapk8ip3,Msh2,Msn,Myh10,Myh11,Myh6,Myh9,Myo6,Npnt,Ntng2,Pcnt,Ppl,Rap1a,Rap1b,Sema6b,Serpinh1,Sfn,Shc1,Sox14,Stk3,Tjp1,Tmod3,…
GO.0006950	response to stress	69	0.00438	ENSMUSP00000000327,ENSMUSP00000001547,ENSMUSP00000001995,ENSMUSP00000004134,ENSMUSP00000004137,ENSMUSP00000005077,ENSMUSP00000012348,ENSMUSP00000013737,ENSMUSP00000015596,ENSMUSP00000016771,ENSMUSP00000018246,ENSMUSP00000018476,ENSMUSP00000019422,ENSMUSP00000020930,ENSMUSP00000021681,ENSMUSP00000022369,ENSMUSP00000022616,ENSMUSP00000022894,ENSMUSP00000023788,ENSMUSP00000023790,ENSMUSP00000023952,…	Actb,Actg1,Actn4,Afap1l2,Ager,Alb,Amfr,Bccip,Cep164,Clec10a,Clu,Col1a1,Creb3l1,Dapk1,Dpep1,Dsp,Fancm,Fgb,Fgg,Flna,Fn1,Gna13,Gnao1,Gnas,Gsn,Gstm2,Gstm5,Gstm7,Hist1h2bc,Hist1h2bg,Hist1h2bk,Hist2h2be,Hist3h2a,Hspb1,Il17re,Krt1,Krt6a,Krt8,Lamb2,Lgals3,Lmna,Lrdd,Macf1,Mapk8ip3,Msh2,Myh10,Myh11,Myh6,Myh7,Myh9,Myl12b,Myo6,Ndufs2,Ndufs8,Nploc4,Sfn,Shc1,Stk3,Stom,Tln1,Tpm1,Vash1,Vcl,Vcp,Vdac1,Vwf,Ywhaz,mt…
GO.0008104	protein localization	45	0.00498	ENSMUSP00000001547,ENSMUSP00000001592,ENSMUSP00000006629,ENSMUSP00000007799,ENSMUSP00000015596,ENSMUSP00000015791,ENSMUSP00000016081,ENSMUSP00000016771,ENSMUSP00000018470,ENSMUSP00000019109,ENSMUSP00000020283,ENSMUSP00000021459,ENSMUSP00000021603,ENSMUSP00000022369,ENSMUSP00000022616,ENSMUSP00000022894,ENSMUSP00000023803,ENSMUSP00000024755,ENSMUSP00000028106,ENSMUSP00000028239,ENSMUSP00000029699,…	Actn4,Ager,Anxa2,C2cd3,Cav1,Clic5,Clu,Cog8,Col1a1,Dsp,Fbln5,Flna,Gsn,H2afy,H2afy2,Itga8,Jup,Krt18,Lama5,Lmna,Macf1,Mapk8ip3,Myh9,Myo1c,Myo6,Nploc4,Npnt,Nup155,Praf2,Rab11b,Rab15,Rap1a,Spire1,Spnb2,Sytl3,Tln1,Tmed9,Vcl,Vcp,Ywhab,Ywhae,Ywhag,Ywhah,Ywhaq,Ywhaz
GO.0061024	membrane organization	24	0.00498	ENSMUSP00000000001,ENSMUSP00000000058,ENSMUSP00000001592,ENSMUSP00000006629,ENSMUSP00000007799,ENSMUSP00000015596,ENSMUSP00000015791,ENSMUSP00000016771,ENSMUSP00000021458,ENSMUSP00000021459,ENSMUSP00000022616,ENSMUSP00000023803,ENSMUSP00000027817,ENSMUSP00000028239,ENSMUSP00000029699,ENSMUSP00000032183,ENSMUSP00000070149,ENSMUSP00000095507,ENSMUSP00000098997,ENSMUSP00000099671,ENSMUSP00000104069,…	Ager,Cav1,Cav2,Chchd3,Clu,Flna,Gnai3,Gsn,Jup,Krt18,Lama5,Lmna,Macf1,Myh10,Myh9,Myo1c,Nup155,Rab11b,Rab15,Spna1,Spnb1,Spnb2,Tmed9,Tmem43
GO.0002227	innate immune response in mucosa	4	0.00529	ENSMUSP00000018246,ENSMUSP00000078239,ENSMUSP00000088287,ENSMUSP00000106085	Hist1h2bc,Hist1h2bg,Hist1h2bk,Hist2h2be
GO.0044802	single-organism membrane organization	22	0.00551	ENSMUSP00000000001,ENSMUSP00000000058,ENSMUSP00000001592,ENSMUSP00000006629,ENSMUSP00000007799,ENSMUSP00000015596,ENSMUSP00000015791,ENSMUSP00000021458,ENSMUSP00000021459,ENSMUSP00000022616,ENSMUSP00000023803,ENSMUSP00000027817,ENSMUSP00000029699,ENSMUSP00000032183,ENSMUSP00000070149,ENSMUSP00000095507,ENSMUSP00000098997,ENSMUSP00000099671,ENSMUSP00000104069,ENSMUSP00000105531,ENSMUSP00000110021,…	Ager,Cav1,Cav2,Chchd3,Clu,Flna,Gnai3,Jup,Krt18,Lama5,Lmna,Macf1,Myh10,Myo1c,Nup155,Rab11b,Rab15,Spna1,Spnb1,Spnb2,Tmed9,Tmem43
GO.0045184	establishment of protein localization	36	0.0061	ENSMUSP00000001547,ENSMUSP00000001592,ENSMUSP00000002091,ENSMUSP00000006629,ENSMUSP00000015791,ENSMUSP00000016081,ENSMUSP00000016771,ENSMUSP00000018470,ENSMUSP00000019109,ENSMUSP00000020283,ENSMUSP00000021459,ENSMUSP00000022616,ENSMUSP00000022894,ENSMUSP00000023803,ENSMUSP00000028106,ENSMUSP00000029699,ENSMUSP00000030164,ENSMUSP00000033489,ENSMUSP00000034391,ENSMUSP00000034756,ENSMUSP00000035851,…	Actn4,Anxa2,Bcap31,Clu,Cog8,Col1a1,Flna,H2afy,H2afy2,Itga8,Jup,Krt18,Lama5,Lmna,Macf1,Myh9,Myo1c,Myo6,Nploc4,Npnt,Nup155,Praf2,Rab11b,Rab15,Rap1a,Spire1,Spnb2,Sytl3,Tmed9,Vcp,Ywhab,Ywhae,Ywhag,Ywhah,Ywhaq,Ywhaz
GO.0009790	embryo development	35	0.00635	ENSMUSP00000000153,ENSMUSP00000001147,ENSMUSP00000001179,ENSMUSP00000001547,ENSMUSP00000007317,ENSMUSP00000015791,ENSMUSP00000016315,ENSMUSP00000016771,ENSMUSP00000018476,ENSMUSP00000020930,ENSMUSP00000023952,ENSMUSP00000024755,ENSMUSP00000024967,ENSMUSP00000033899,ENSMUSP00000036181,ENSMUSP00000036505,ENSMUSP00000044809,ENSMUSP00000046766,ENSMUSP00000046939,ENSMUSP00000051888,ENSMUSP00000054499,…	C2cd3,Chd8,Clic5,Col1a1,Col4a2,Col6a1,Fbxw4,Fn1,Gatad2a,Gna12,Gna13,Gnas,Hectd1,Hoxa3,Hoxa9,Hoxd3,Hoxd9,Ints1,Krt19,Krt8,Lama3,Lama5,Lamb3,Macf1,Mapk8ip3,Msh2,Myh10,Myh6,Myh9,Myo6,Nes,Pcnt,Stk3,Tjp1,Tpm1
GO.0016479	negative regulation of transcription from RNA polymerase I promoter	3	0.00636	ENSMUSP00000016081,ENSMUSP00000020283,ENSMUSP00000098997	Flna,H2afy,H2afy2
GO.0007417	central nervous system development	30	0.00655	ENSMUSP00000001179,ENSMUSP00000002979,ENSMUSP00000004774,ENSMUSP00000005647,ENSMUSP00000016703,ENSMUSP00000018476,ENSMUSP00000019109,ENSMUSP00000019649,ENSMUSP00000020283,ENSMUSP00000022616,ENSMUSP00000028062,ENSMUSP00000028106,ENSMUSP00000028239,ENSMUSP00000034198,ENSMUSP00000051432,ENSMUSP00000062637,ENSMUSP00000064691,ENSMUSP00000069087,ENSMUSP00000080993,ENSMUSP00000084430,ENSMUSP00000085683,…	Actb,Aqp1,C2cd3,Ccdc85c,Cdk5rap2,Chd8,Clu,Gfap,Gnao1,Gsn,H2afx,H2afy2,H3f3b,Itga8,Itgb1,Lamb1,Lamb2,Mapk8ip3,Myh10,Ndufs3,Nes,Pcdh19,Pcnt,Stk3,Stk36,Ubb,Vim,Ywhah,Ywhaq,mt-Co1
GO.0060537	muscle tissue development	16	0.00655	ENSMUSP00000000058,ENSMUSP00000007799,ENSMUSP00000028106,ENSMUSP00000029699,ENSMUSP00000034453,ENSMUSP00000051888,ENSMUSP00000058490,ENSMUSP00000080538,ENSMUSP00000087457,ENSMUSP00000087756,ENSMUSP00000099671,ENSMUSP00000099867,ENSMUSP00000103531,ENSMUSP00000115062,ENSMUSP00000121557,ENSMUSP00000128803	Acta1,Cav1,Cav2,Dsp,Hoxd9,Itga8,Itgb1,Lmna,Myh10,Myh11,Myh14,Myh6,Myh7,Myl6,Ndufv2,Tpm1
GO.0034329	cell junction assembly	8	0.00694	ENSMUSP00000021554,ENSMUSP00000022369,ENSMUSP00000027752,ENSMUSP00000030187,ENSMUSP00000054499,ENSMUSP00000066068,ENSMUSP00000073124,ENSMUSP00000102894	Actn1,Actn4,Cgn,Fn1,Lamc1,Plec,Tln1,Vcl
GO.0070208	protein heterotrimerization	4	0.00694	ENSMUSP00000001147,ENSMUSP00000001181,ENSMUSP00000001547,ENSMUSP00000031668	Col1a1,Col1a2,Col6a1,Col6a2
GO.0097284	hepatocyte apoptotic process	4	0.00694	ENSMUSP00000018476,ENSMUSP00000023803,ENSMUSP00000023952,ENSMUSP00000028239	Gsn,Krt18,Krt8,Stk3
GO.0032989	cellular component morphogenesis	31	0.00772	ENSMUSP00000001179,ENSMUSP00000002979,ENSMUSP00000007317,ENSMUSP00000015791,ENSMUSP00000016771,ENSMUSP00000019649,ENSMUSP00000022369,ENSMUSP00000022616,ENSMUSP00000024755,ENSMUSP00000027752,ENSMUSP00000028106,ENSMUSP00000028239,ENSMUSP00000034453,ENSMUSP00000035468,ENSMUSP00000051888,ENSMUSP00000054499,ENSMUSP00000062637,ENSMUSP00000069087,ENSMUSP00000071486,ENSMUSP00000072087,ENSMUSP00000080538,…	Acta1,Actg1,C2cd3,Cep164,Cgn,Clic5,Clu,Flna,Fn1,Gsn,Itga8,Itgb1,Krt19,Lama5,Lamb1,Lamb2,Lamc1,Mapk8ip3,Myh10,Myh11,Myh14,Myh6,Myh9,Nes,Ntng2,Pcnt,Stk36,Tmod3,Tpm1,Ubb,Vcl
GO.1903522	regulation of blood circulation	12	0.00825	ENSMUSP00000001592,ENSMUSP00000007799,ENSMUSP00000034198,ENSMUSP00000037018,ENSMUSP00000039472,ENSMUSP00000051888,ENSMUSP00000080538,ENSMUSP00000091940,ENSMUSP00000099867,ENSMUSP00000115062,ENSMUSP00000128819,ENSMUSP00000133117	Cav1,Dsp,Fga,Fgb,Fgg,Gnao1,Jup,Myh6,Myh7,Nup155,Shc1,Tpm1
GO.0034109	homotypic cell-cell adhesion	15	0.00867	ENSMUSP00000001592,ENSMUSP00000005077,ENSMUSP00000014686,ENSMUSP00000016771,ENSMUSP00000022369,ENSMUSP00000030187,ENSMUSP00000037018,ENSMUSP00000039472,ENSMUSP00000042364,ENSMUSP00000071486,ENSMUSP00000079341,ENSMUSP00000098066,ENSMUSP00000098997,ENSMUSP00000115062,ENSMUSP00000133117	Actb,Actg1,Clec4f,Dsp,Fga,Fgb,Fgg,Flna,Gnas,Hspb1,Jup,Myh9,Myl12b,Tln1,Vcl
GO.0043588	skin development	13	0.00874	ENSMUSP00000001547,ENSMUSP00000001592,ENSMUSP00000015791,ENSMUSP00000023712,ENSMUSP00000023788,ENSMUSP00000023790,ENSMUSP00000031668,ENSMUSP00000039360,ENSMUSP00000050374,ENSMUSP00000079341,ENSMUSP00000079699,ENSMUSP00000097754,ENSMUSP00000115062	Col1a1,Col1a2,Dsp,Gnas,Jup,Krt1,Krt17,Krt2,Krt6a,Krt76,Lama5,Ppl,Sfn
GO.0001701	in utero embryonic development	19	0.00881	ENSMUSP00000000153,ENSMUSP00000001179,ENSMUSP00000007317,ENSMUSP00000016771,ENSMUSP00000018476,ENSMUSP00000020930,ENSMUSP00000023952,ENSMUSP00000024967,ENSMUSP00000046766,ENSMUSP00000051888,ENSMUSP00000062637,ENSMUSP00000070229,ENSMUSP00000072406,ENSMUSP00000080538,ENSMUSP00000085683,ENSMUSP00000087184,ENSMUSP00000087457,ENSMUSP00000099652,ENSMUSP00000099671	C2cd3,Chd8,Gatad2a,Gna12,Gna13,Hectd1,Ints1,Itgb1,Krt19,Krt8,Mapk8ip3,Msh2,Myh10,Myh6,Myh9,Pcnt,Stk3,Tjp1,Tpm1
GO.0003008	system process	38	0.00881	ENSMUSP00000001547,ENSMUSP00000001963,ENSMUSP00000002572,ENSMUSP00000002848,ENSMUSP00000002979,ENSMUSP00000007301,ENSMUSP00000007799,ENSMUSP00000018632,ENSMUSP00000018637,ENSMUSP00000019625,ENSMUSP00000021843,ENSMUSP00000024755,ENSMUSP00000025402,ENSMUSP00000028106,ENSMUSP00000028239,ENSMUSP00000030561,ENSMUSP00000031668,ENSMUSP00000036181,ENSMUSP00000040877,ENSMUSP00000048218,ENSMUSP00000051888,…	Ace,Acta2,Atp1a2,Cav1,Clic5,Col1a1,Col1a2,Gnal,Gnas,Gnat2,Gnat3,Grin2d,Gsn,Itga8,Itgb1,Lamb1,Lamb2,Lum,Myh1,Myh10,Myh11,Myh14,Myh3,Myh4,Myh6,Myh7,Myh8,Myl6,Myo1a,Myo6,Nqo2,Opn5,Slc9a3r2,Sox14,Tjp1,Tmod3,Tpm1,Vdac1
GO.0016337	single organismal cell-cell adhesion	19	0.00881	ENSMUSP00000001592,ENSMUSP00000002979,ENSMUSP00000005077,ENSMUSP00000014686,ENSMUSP00000016771,ENSMUSP00000022369,ENSMUSP00000030187,ENSMUSP00000037018,ENSMUSP00000039472,ENSMUSP00000040071,ENSMUSP00000042364,ENSMUSP00000071486,ENSMUSP00000079341,ENSMUSP00000091940,ENSMUSP00000098066,ENSMUSP00000098997,ENSMUSP00000113071,ENSMUSP00000115062,ENSMUSP00000133117	Actb,Actg1,Clec4f,Dsp,Fga,Fgb,Fgg,Flna,Gnas,Hspb1,Jup,Lamb1,Msn,Myh9,Myl12b,Npnt,Shc1,Tln1,Vcl
GO.0051290	protein heterotetramerization	4	0.00892	ENSMUSP00000034756,ENSMUSP00000089293,ENSMUSP00000097295,ENSMUSP00000129930	Anxa2,Hist1h3a,Hist1h3i,Hist2h4
GO.1902589	single-organism organelle organization	51	0.00917	ENSMUSP00000000001,ENSMUSP00000000058,ENSMUSP00000001179,ENSMUSP00000004774,ENSMUSP00000007272,ENSMUSP00000007317,ENSMUSP00000007799,ENSMUSP00000015791,ENSMUSP00000016771,ENSMUSP00000018561,ENSMUSP00000019649,ENSMUSP00000020576,ENSMUSP00000022682,ENSMUSP00000023788,ENSMUSP00000023803,ENSMUSP00000023952,ENSMUSP00000024733,ENSMUSP00000024967,ENSMUSP00000027817,ENSMUSP00000028062,ENSMUSP00000029699,…	Aars2,Acta1,Actg1,Actn4,Aqp1,C2cd3,Cav1,Cav2,Ccng1,Cdk5rap2,Cenph,Cep164,Cgn,Chchd3,Cltc,Dpep3,Dsp,Fancm,Flna,Gfap,Gnai3,Hist3h2a,Itgb1,Krt14,Krt17,Krt18,Krt19,Krt6a,Krt8,Lama5,Lmna,Lrrcc1,Msh2,Mtap7d2,Myh10,Myh11,Myh14,Myh6,Myh9,Myo1b,Pcnt,Shc1,Sorbs3,Spna1,Stk36,Tmed9,Tmod3,Tpm1,Tuba1b,Ubb,Vim
GO.0006886	intracellular protein transport	22	0.0094	ENSMUSP00000002091,ENSMUSP00000006629,ENSMUSP00000018470,ENSMUSP00000019109,ENSMUSP00000021459,ENSMUSP00000022894,ENSMUSP00000023803,ENSMUSP00000029699,ENSMUSP00000030164,ENSMUSP00000034756,ENSMUSP00000035851,ENSMUSP00000036181,ENSMUSP00000051223,ENSMUSP00000070993,ENSMUSP00000095041,ENSMUSP00000095507,ENSMUSP00000099475,ENSMUSP00000100067,ENSMUSP00000104069,ENSMUSP00000110021,ENSMUSP00000128819,…	Anxa2,Bcap31,Cltc,Krt18,Lmna,Macf1,Myo1c,Myo6,Nploc4,Nup155,Rab11a,Rab11b,Rab15,Spnb2,Sytl3,Vcp,Ywhab,Ywhae,Ywhag,Ywhah,Ywhaq,Ywhaz
GO.0034613	cellular protein localization	32	0.00964	ENSMUSP00000001547,ENSMUSP00000001592,ENSMUSP00000006629,ENSMUSP00000015596,ENSMUSP00000015791,ENSMUSP00000016081,ENSMUSP00000018470,ENSMUSP00000019109,ENSMUSP00000020283,ENSMUSP00000021459,ENSMUSP00000021603,ENSMUSP00000022369,ENSMUSP00000022894,ENSMUSP00000023803,ENSMUSP00000028239,ENSMUSP00000029699,ENSMUSP00000030164,ENSMUSP00000030187,ENSMUSP00000034756,ENSMUSP00000035851,ENSMUSP00000036181,…	Ager,Anxa2,C2cd3,Cltc,Col1a1,Fbln5,Flna,Gsn,H2afy,H2afy2,Jup,Krt18,Lama5,Lmna,Macf1,Myo1c,Myo6,Nploc4,Nup155,Rab11b,Rab15,Spnb2,Sytl3,Tln1,Vcl,Vcp,Ywhab,Ywhae,Ywhag,Ywhah,Ywhaq,Ywhaz
GO.0001775	cell activation	21	0.00998	ENSMUSP00000001995,ENSMUSP00000005077,ENSMUSP00000014686,ENSMUSP00000016771,ENSMUSP00000020930,ENSMUSP00000022369,ENSMUSP00000022616,ENSMUSP00000022894,ENSMUSP00000023712,ENSMUSP00000024967,ENSMUSP00000030187,ENSMUSP00000037018,ENSMUSP00000039472,ENSMUSP00000042364,ENSMUSP00000046766,ENSMUSP00000046939,ENSMUSP00000071486,ENSMUSP00000079341,ENSMUSP00000098066,ENSMUSP00000098997,ENSMUSP00000133117	Actb,Actg1,Clec4f,Clu,Fga,Fgb,Fgg,Flna,Gna13,Gnas,Hectd1,Hoxa9,Hspb1,Krt2,Msh2,Myh9,Myl12b,Tln1,Vcl,Vwf,Ywhaz
GO.0000183	chromatin silencing at rDNA	5	0.0101	ENSMUSP00000016703,ENSMUSP00000089293,ENSMUSP00000096442,ENSMUSP00000097295,ENSMUSP00000129930	H3f3b,Hist1h3a,Hist1h3i,Hist2h3b,Hist2h4
GO.0032970	regulation of actin filament-based process	15	0.0101	ENSMUSP00000001592,ENSMUSP00000006629,ENSMUSP00000007799,ENSMUSP00000016771,ENSMUSP00000021458,ENSMUSP00000022682,ENSMUSP00000027817,ENSMUSP00000034588,ENSMUSP00000049336,ENSMUSP00000051888,ENSMUSP00000072087,ENSMUSP00000083077,ENSMUSP00000109348,ENSMUSP00000115062,ENSMUSP00000128819	Apoa1,Atp1a2,Cav1,Dsp,Jup,Myh9,Nup155,Sorbs3,Spire1,Spna1,Spna2,Spnb1,Spnb2,Tmod3,Tpm1
GO.0044699	single-organism process	199	0.0101	ENSMUSP00000000058,ENSMUSP00000000153,ENSMUSP00000000327,ENSMUSP00000001179,ENSMUSP00000001256,ENSMUSP00000001547,ENSMUSP00000001963,ENSMUSP00000001995,ENSMUSP00000002091,ENSMUSP00000002572,ENSMUSP00000002848,ENSMUSP00000002979,ENSMUSP00000003156,ENSMUSP00000003575,ENSMUSP00000003808,ENSMUSP00000004134,ENSMUSP00000004137,ENSMUSP00000005532,ENSMUSP00000006629,ENSMUSP00000007272,ENSMUSP00000007301,…	Aars2,Ace,Acta1,Acta2,Actc1,Actg2,Actn4,Ager,Alg13,Amfr,Aspn,Atp5c1,Atp5d,B3gat2,B4galt7,Bcap31,Bccip,Bnc2,C2cd3,Calm1,Cav1,Cav2,Cbr2,Ccdc85c,Ccng1,Cdk5rap2,Cdkl1,Cenph,Cep164,Cgn,Chchd3,Chd8,Clec10a,Clec4f,Clic5,Cltc,Clu,Col1a1,Col1a2,Col4a2,Creb3l1,Dapk1,Des,Dpep1,Dpep3,Dsp,Elfn1,Emilin1,Fancm,Fbln5,Fbxw4,Flna,Fn1,Ganab,Ganc,Gatad2a,Gdf15,Gfap,Gm7664,Gna12,Gnai1,Gnal,Gnas,Gnat3,Gprc5a,Grin2d,Gs…
GO.0014706	striated muscle tissue development	15	0.0103	ENSMUSP00000000058,ENSMUSP00000007799,ENSMUSP00000029699,ENSMUSP00000034453,ENSMUSP00000051888,ENSMUSP00000058490,ENSMUSP00000080538,ENSMUSP00000087457,ENSMUSP00000087756,ENSMUSP00000099671,ENSMUSP00000099867,ENSMUSP00000103531,ENSMUSP00000115062,ENSMUSP00000121557,ENSMUSP00000128803	Acta1,Cav1,Cav2,Dsp,Hoxd9,Itgb1,Lmna,Myh10,Myh11,Myh14,Myh6,Myh7,Myl6,Ndufv2,Tpm1
GO.0048251	elastic fiber assembly	3	0.0103	ENSMUSP00000021603,ENSMUSP00000070848,ENSMUSP00000087756	Fbln5,Mfap4,Myh11
GO.0044763	single-organism cellular process	184	0.011	ENSMUSP00000000058,ENSMUSP00000000153,ENSMUSP00000001179,ENSMUSP00000001256,ENSMUSP00000001547,ENSMUSP00000001995,ENSMUSP00000002091,ENSMUSP00000002848,ENSMUSP00000002979,ENSMUSP00000003156,ENSMUSP00000003575,ENSMUSP00000003808,ENSMUSP00000004134,ENSMUSP00000004137,ENSMUSP00000004774,ENSMUSP00000005077,ENSMUSP00000005532,ENSMUSP00000006629,ENSMUSP00000007272,ENSMUSP00000007301,ENSMUSP00000007317,…	Aars2,Acta2,Actb,Actg1,Actn4,Ager,Alb,Alg13,Amfr,Apoa1,Aqp1,Atp5c1,Atp5d,B3gat2,B4galt7,Bcap31,Bccip,Bgn,C2cd3,Calm1,Car4,Cav1,Cav2,Cbr2,Ccng1,Cdk5rap2,Cenph,Cep164,Cgn,Chchd3,Chd8,Clec4f,Clic5,Cltc,Clu,Col1a1,Col1a2,Col4a2,Creb3l1,Dapk1,Dpep1,Dpep3,Dsp,Elfn1,Emilin1,Fancm,Fbln5,Fbxw4,Flna,Fn1,Ganab,Gatad2a,Gdf15,Gfap,Gna12,Gnai1,Gnal,Gnas,Gnat3,Gprc5a,Grin2d,Gstm2,Gstm5,Gstm7,Gucy1b3,H3f3b,Hbb-b…
GO.0030155	regulation of cell adhesion	22	0.0111	ENSMUSP00000001547,ENSMUSP00000002979,ENSMUSP00000005532,ENSMUSP00000007799,ENSMUSP00000015791,ENSMUSP00000019992,ENSMUSP00000026459,ENSMUSP00000027817,ENSMUSP00000028239,ENSMUSP00000031055,ENSMUSP00000034588,ENSMUSP00000037018,ENSMUSP00000039472,ENSMUSP00000040071,ENSMUSP00000051888,ENSMUSP00000089703,ENSMUSP00000095507,ENSMUSP00000098997,ENSMUSP00000099411,ENSMUSP00000104496,ENSMUSP00000114350,…	Apoa1,Atp5b,Cav1,Col1a1,Emilin1,Fga,Fgb,Fgg,Flna,Gsn,Lama3,Lama4,Lama5,Lamb1,Lgals3,Macf1,Nid1,Npnt,Spg7,Spna1,Tgm2,Tpm1
GO.0048729	tissue morphogenesis	24	0.0127	ENSMUSP00000015791,ENSMUSP00000018476,ENSMUSP00000020930,ENSMUSP00000022369,ENSMUSP00000023788,ENSMUSP00000025300,ENSMUSP00000028106,ENSMUSP00000034453,ENSMUSP00000040071,ENSMUSP00000046766,ENSMUSP00000048218,ENSMUSP00000051888,ENSMUSP00000053818,ENSMUSP00000062637,ENSMUSP00000070229,ENSMUSP00000074658,ENSMUSP00000079699,ENSMUSP00000080538,ENSMUSP00000087457,ENSMUSP00000087736,ENSMUSP00000095507,…	Acta1,Acta2,Actc1,Actg2,C2cd3,Dsp,Gatad2a,Gna13,Gnat2,Hectd1,Itga8,Itgb1,Krt17,Krt6a,Lama5,Macf1,Myh6,Myh7,Npnt,Nr3c1,Stk3,Tgm2,Tpm1,Vcl
GO.0015669	gas transport	4	0.0139	ENSMUSP00000004774,ENSMUSP00000090897,ENSMUSP00000095794,ENSMUSP00000099483	Aqp1,Car4,Hba-a1,Hbb-b2
GO.0016192	vesicle-mediated transport	31	0.0139	ENSMUSP00000000001,ENSMUSP00000000058,ENSMUSP00000002091,ENSMUSP00000006629,ENSMUSP00000007799,ENSMUSP00000014686,ENSMUSP00000015800,ENSMUSP00000016771,ENSMUSP00000018561,ENSMUSP00000021459,ENSMUSP00000022894,ENSMUSP00000023803,ENSMUSP00000028239,ENSMUSP00000030164,ENSMUSP00000030560,ENSMUSP00000032874,ENSMUSP00000034756,ENSMUSP00000036181,ENSMUSP00000049336,ENSMUSP00000085683,ENSMUSP00000091165,…	Anxa2,Bcap31,Cav1,Cav2,Clec4f,Cltc,Eps15l1,Flna,Gnai3,Gsn,Hspa8,Krt18,Kxd1,Macf1,Mapk8ip3,Myh10,Myh9,Myo1b,Myo6,Rab11b,Rab15,Sh3gl3,Spire1,Spnb2,Sytl3,Tbc1d4,Tgm2,Tinagl1,Tmed9,Vcp,Ywhaz
GO.0007399	nervous system development	51	0.0142	ENSMUSP00000001179,ENSMUSP00000001256,ENSMUSP00000002979,ENSMUSP00000004774,ENSMUSP00000005647,ENSMUSP00000007799,ENSMUSP00000010205,ENSMUSP00000015596,ENSMUSP00000016703,ENSMUSP00000018476,ENSMUSP00000019649,ENSMUSP00000020283,ENSMUSP00000022369,ENSMUSP00000022616,ENSMUSP00000024755,ENSMUSP00000027752,ENSMUSP00000028062,ENSMUSP00000028106,ENSMUSP00000028239,ENSMUSP00000034198,ENSMUSP00000035468,…	Actb,Ager,Aqp1,C2cd3,Cav1,Ccdc85c,Cdk5rap2,Chd8,Clic5,Clu,Fn1,Gatad2a,Gfap,Gnao1,Gnat1,Gnat2,Gsn,H2afx,H2afy2,H3f3b,Hectd1,Hoxa3,Hoxd3,Hoxd9,Itga8,Itgb1,Lamb1,Lamb2,Lamc1,Mapk8ip3,Myh10,Myo6,Ndufs3,Ndufv2,Nes,Ntng2,Pcdh19,Pcnt,Rap1a,Sema6b,Shc1,Sox14,Stk3,Stk36,Tubb2b,Ubb,Vcl,Vim,Ywhag,Ywhaq,mt-Co1
GO.0034330	cell junction organization	9	0.0142	ENSMUSP00000021554,ENSMUSP00000022369,ENSMUSP00000027752,ENSMUSP00000030187,ENSMUSP00000054499,ENSMUSP00000066068,ENSMUSP00000073124,ENSMUSP00000102894,ENSMUSP00000115062	Actn1,Actn4,Cgn,Dsp,Fn1,Lamc1,Plec,Tln1,Vcl
GO.0051716	cellular response to stimulus	103	0.0142	ENSMUSP00000000001,ENSMUSP00000000058,ENSMUSP00000000153,ENSMUSP00000001147,ENSMUSP00000002091,ENSMUSP00000002848,ENSMUSP00000003808,ENSMUSP00000004134,ENSMUSP00000004137,ENSMUSP00000004140,ENSMUSP00000004774,ENSMUSP00000005077,ENSMUSP00000006629,ENSMUSP00000007317,ENSMUSP00000007799,ENSMUSP00000012348,ENSMUSP00000015791,ENSMUSP00000018476,ENSMUSP00000019109,ENSMUSP00000019422,ENSMUSP00000019608,…	Actn4,Alb,Amfr,Apoa1,Aqp1,Atp1a2,Bcap31,Bccip,Calm1,Cav1,Cav2,Cep164,Chd8,Clu,Col1a2,Col4a2,Col6a1,Creb3l1,Dapk1,Dpep1,Eef1a1,Fancm,Fbxw4,Fga,Fgb,Fgg,Flna,Gdf15,Gfap,Gna12,Gna13,Gnai1,Gnai3,Gnal,Gnao1,Gnas,Gnat2,Gnat3,Gprc5a,Grin2d,Gsn,Gstm1,Gstm2,Gstm5,Gstm7,Gucy1b3,H2afz,Hist3h2a,Hoxd3,Hspb1,Il17re,Itga8,Itgb1,Krt10,Krt17,Krt18,Krt19,Krt6a,Krt8,Lama5,Lamb2,Lgals3,Lmna,Lrdd,Macf1,Mapk8ip3,Mfap4,…
GO.0060429	epithelium development	33	0.0146	ENSMUSP00000004774,ENSMUSP00000007272,ENSMUSP00000015791,ENSMUSP00000018476,ENSMUSP00000020930,ENSMUSP00000022369,ENSMUSP00000023712,ENSMUSP00000023788,ENSMUSP00000024755,ENSMUSP00000025300,ENSMUSP00000028062,ENSMUSP00000033282,ENSMUSP00000036181,ENSMUSP00000039360,ENSMUSP00000040071,ENSMUSP00000046766,ENSMUSP00000048218,ENSMUSP00000050374,ENSMUSP00000062637,ENSMUSP00000066238,ENSMUSP00000069087,…	Acta2,Aqp1,Bccip,C2cd3,Cgn,Clic5,Dsp,Gatad2a,Gna13,Gnas,Hectd1,Krt10,Krt14,Krt17,Krt2,Krt6a,Krt76,Lama5,Lamb2,Msn,Myo6,Npnt,Nr3c1,Ppl,Rap1a,Rap1b,Sfn,Stk3,Tgm2,Tjp1,Vcl,Vdac1,Vim
GO.0007044	cell-substrate junction assembly	5	0.0153	ENSMUSP00000021554,ENSMUSP00000027752,ENSMUSP00000030187,ENSMUSP00000054499,ENSMUSP00000073124	Actn1,Fn1,Lamc1,Plec,Tln1
GO.0016584	nucleosome positioning	3	0.0162	ENSMUSP00000044395,ENSMUSP00000045816,ENSMUSP00000057308	Hist1h1c,Hist1h1d,Hist1h1e
GO.0098911	regulation of ventricular cardiac muscle cell action potential	3	0.0162	ENSMUSP00000001592,ENSMUSP00000007799,ENSMUSP00000115062	Cav1,Dsp,Jup
GO.0051128	regulation of cellular component organization	55	0.0163	ENSMUSP00000000058,ENSMUSP00000000153,ENSMUSP00000001547,ENSMUSP00000001963,ENSMUSP00000003808,ENSMUSP00000004774,ENSMUSP00000005647,ENSMUSP00000006629,ENSMUSP00000007799,ENSMUSP00000015800,ENSMUSP00000016081,ENSMUSP00000016703,ENSMUSP00000016771,ENSMUSP00000019109,ENSMUSP00000020930,ENSMUSP00000021458,ENSMUSP00000021603,ENSMUSP00000022293,ENSMUSP00000022616,ENSMUSP00000022682,ENSMUSP00000024967,…	Ace,Actn4,Anxa2,Apoa1,Aqp1,Cav1,Cav2,Cdk5rap2,Cltc,Clu,Col1a1,Fbln5,Flna,Fn1,Gdf15,Gfap,Gna12,Gna13,H2afy,H3f3b,Hectd1,Hspa8,Itgb1,Krt17,Lgals3,Lmna,Macf1,Msh2,Msn,Myh10,Myh11,Myh14,Myh9,Myl12b,Myo1c,Ndufs3,Nes,Pfdn2,Rap1a,Rap1b,Sfn,Sorbs3,Spire1,Spna1,Spna2,Spnb1,Spnb2,Stom,Tmed9,Tmod3,Tpm1,Vcp,Vdac2,Vim,Ywhah
GO.0072358	cardiovascular system development	28	0.0163	ENSMUSP00000001547,ENSMUSP00000004774,ENSMUSP00000007799,ENSMUSP00000016771,ENSMUSP00000018476,ENSMUSP00000019992,ENSMUSP00000020930,ENSMUSP00000021377,ENSMUSP00000021681,ENSMUSP00000026459,ENSMUSP00000029699,ENSMUSP00000031668,ENSMUSP00000033899,ENSMUSP00000034756,ENSMUSP00000048218,ENSMUSP00000051888,ENSMUSP00000054499,ENSMUSP00000062637,ENSMUSP00000070229,ENSMUSP00000080538,ENSMUSP00000087457,…	Acta2,Anxa2,Aqp1,Atp5b,C2cd3,Cav1,Cdkl1,Col1a1,Col1a2,Col4a2,Dsp,Fn1,Gatad2a,Gna13,Hoxa3,Itgb1,Lama4,Lmna,Myh10,Myh11,Myh6,Myh7,Myh9,Ndufv2,Shc1,Stk3,Tpm1,Vash1
GO.0072359	circulatory system development	28	0.0163	ENSMUSP00000001547,ENSMUSP00000004774,ENSMUSP00000007799,ENSMUSP00000016771,ENSMUSP00000018476,ENSMUSP00000019992,ENSMUSP00000020930,ENSMUSP00000021377,ENSMUSP00000021681,ENSMUSP00000026459,ENSMUSP00000029699,ENSMUSP00000031668,ENSMUSP00000033899,ENSMUSP00000034756,ENSMUSP00000048218,ENSMUSP00000051888,ENSMUSP00000054499,ENSMUSP00000062637,ENSMUSP00000070229,ENSMUSP00000080538,ENSMUSP00000087457,…	Acta2,Anxa2,Aqp1,Atp5b,C2cd3,Cav1,Cdkl1,Col1a1,Col1a2,Col4a2,Dsp,Fn1,Gatad2a,Gna13,Hoxa3,Itgb1,Lama4,Lmna,Myh10,Myh11,Myh6,Myh7,Myh9,Ndufv2,Shc1,Stk3,Tpm1,Vash1
GO.0034114	regulation of heterotypic cell-cell adhesion	4	0.0166	ENSMUSP00000034588,ENSMUSP00000037018,ENSMUSP00000039472,ENSMUSP00000133117	Apoa1,Fga,Fgb,Fgg
GO.0070925	organelle assembly	18	0.0166	ENSMUSP00000001179,ENSMUSP00000007317,ENSMUSP00000015791,ENSMUSP00000023952,ENSMUSP00000034453,ENSMUSP00000051888,ENSMUSP00000062637,ENSMUSP00000071486,ENSMUSP00000072087,ENSMUSP00000074988,ENSMUSP00000080538,ENSMUSP00000084430,ENSMUSP00000087457,ENSMUSP00000087756,ENSMUSP00000098997,ENSMUSP00000099475,ENSMUSP00000099671,ENSMUSP00000114053	Acta1,Actg1,C2cd3,Cenph,Cep164,Cltc,Flna,Itgb1,Krt19,Krt8,Lama5,Myh10,Myh11,Myh6,Pcnt,Stk36,Tmod3,Tpm1
GO.0043009	chordate embryonic development	25	0.0179	ENSMUSP00000000153,ENSMUSP00000001179,ENSMUSP00000001547,ENSMUSP00000007317,ENSMUSP00000016771,ENSMUSP00000018476,ENSMUSP00000020930,ENSMUSP00000023952,ENSMUSP00000024967,ENSMUSP00000044809,ENSMUSP00000046766,ENSMUSP00000046939,ENSMUSP00000051888,ENSMUSP00000058490,ENSMUSP00000062637,ENSMUSP00000070229,ENSMUSP00000072406,ENSMUSP00000079341,ENSMUSP00000080538,ENSMUSP00000085683,ENSMUSP00000087184,…	C2cd3,Chd8,Col1a1,Gatad2a,Gna12,Gna13,Gnas,Hectd1,Hoxa3,Hoxa9,Hoxd3,Hoxd9,Ints1,Itgb1,Krt19,Krt8,Mapk8ip3,Msh2,Myh10,Myh6,Myh9,Pcnt,Stk3,Tjp1,Tpm1
GO.0031333	negative regulation of protein complex assembly	8	0.02	ENSMUSP00000006629,ENSMUSP00000021458,ENSMUSP00000022293,ENSMUSP00000022616,ENSMUSP00000027817,ENSMUSP00000051888,ENSMUSP00000072087,ENSMUSP00000109348	Clu,Spna1,Spna2,Spnb1,Spnb2,Tmod3,Tpm1,Vdac2
GO.1901879	regulation of protein depolymerization	7	0.0204	ENSMUSP00000006629,ENSMUSP00000021458,ENSMUSP00000027817,ENSMUSP00000051888,ENSMUSP00000072087,ENSMUSP00000088493,ENSMUSP00000109348	Nes,Spna1,Spna2,Spnb1,Spnb2,Tmod3,Tpm1
GO.2001233	regulation of apoptotic signaling pathway	17	0.0204	ENSMUSP00000002091,ENSMUSP00000005077,ENSMUSP00000005647,ENSMUSP00000007799,ENSMUSP00000018476,ENSMUSP00000019649,ENSMUSP00000022293,ENSMUSP00000022616,ENSMUSP00000026580,ENSMUSP00000028239,ENSMUSP00000028663,ENSMUSP00000029699,ENSMUSP00000037018,ENSMUSP00000039472,ENSMUSP00000040825,ENSMUSP00000114350,ENSMUSP00000133117	Bcap31,Cav1,Clu,Creb3l1,Dapk1,Fga,Fgb,Fgg,Gsn,Hspb1,Lgals3,Lmna,Lrdd,Ndufs3,Stk3,Ubb,Vdac2
GO.0086004	regulation of cardiac muscle cell contraction	5	0.0223	ENSMUSP00000001592,ENSMUSP00000007799,ENSMUSP00000083077,ENSMUSP00000115062,ENSMUSP00000128819	Atp1a2,Cav1,Dsp,Jup,Nup155
GO.0060322	head development	25	0.0229	ENSMUSP00000001179,ENSMUSP00000001547,ENSMUSP00000002979,ENSMUSP00000004774,ENSMUSP00000005647,ENSMUSP00000016703,ENSMUSP00000019109,ENSMUSP00000019649,ENSMUSP00000020283,ENSMUSP00000028106,ENSMUSP00000034198,ENSMUSP00000051432,ENSMUSP00000062637,ENSMUSP00000080993,ENSMUSP00000084430,ENSMUSP00000085683,ENSMUSP00000087184,ENSMUSP00000087457,ENSMUSP00000088493,ENSMUSP00000098066,ENSMUSP00000099671,…	Actb,Aqp1,C2cd3,Ccdc85c,Cdk5rap2,Chd8,Col1a1,Gnao1,H2afx,H2afy2,H3f3b,Itga8,Itgb1,Lamb1,Mapk8ip3,Myh10,Ndufs3,Nes,Pcdh19,Pcnt,Stk36,Ubb,Ywhah,Ywhaq,mt-Co1
GO.0007420	brain development	24	0.0231	ENSMUSP00000001179,ENSMUSP00000002979,ENSMUSP00000004774,ENSMUSP00000005647,ENSMUSP00000016703,ENSMUSP00000019109,ENSMUSP00000019649,ENSMUSP00000020283,ENSMUSP00000028106,ENSMUSP00000034198,ENSMUSP00000051432,ENSMUSP00000062637,ENSMUSP00000080993,ENSMUSP00000084430,ENSMUSP00000085683,ENSMUSP00000087184,ENSMUSP00000087457,ENSMUSP00000088493,ENSMUSP00000098066,ENSMUSP00000099671,ENSMUSP00000100067,…	Actb,Aqp1,C2cd3,Ccdc85c,Cdk5rap2,Chd8,Gnao1,H2afx,H2afy2,H3f3b,Itga8,Itgb1,Lamb1,Mapk8ip3,Myh10,Ndufs3,Nes,Pcdh19,Pcnt,Stk36,Ubb,Ywhah,Ywhaq,mt-Co1
GO.0042178	xenobiotic catabolic process	3	0.0233	ENSMUSP00000004134,ENSMUSP00000004137,ENSMUSP00000012348	Gstm2,Gstm5,Gstm7
GO.0050896	response to stimulus	120	0.0233	ENSMUSP00000000001,ENSMUSP00000000058,ENSMUSP00000000327,ENSMUSP00000001147,ENSMUSP00000001181,ENSMUSP00000001995,ENSMUSP00000002091,ENSMUSP00000002848,ENSMUSP00000003808,ENSMUSP00000004137,ENSMUSP00000004140,ENSMUSP00000005077,ENSMUSP00000006629,ENSMUSP00000007272,ENSMUSP00000007799,ENSMUSP00000012348,ENSMUSP00000013737,ENSMUSP00000015596,ENSMUSP00000015791,ENSMUSP00000016703,ENSMUSP00000016771,…	Acta2,Actb,Afap1l2,Ager,Alb,Amfr,Atp1a2,Bcap31,Bccip,Calm1,Car4,Cav1,Cav2,Cep164,Chd8,Clec10a,Clic5,Col1a2,Col4a2,Col6a1,Col6a2,Creb3l1,Dapk1,Dpep1,Dsp,Eef1a1,Fancm,Fbxw4,Flna,Fn1,Gdf15,Gna13,Gnai1,Gnai3,Gnal,Gnas,Gprc5a,Grin2d,Gstm1,Gstm2,Gstm7,Gucy1b3,H2afz,H3f3b,Hba-a1,Hist1h2bc,Hist1h2bg,Hist1h2bk,Hist2h2be,Hist3h2a,Hoxd3,Hspb1,Il17re,Itga8,Itgb1,Krt1,Krt10,Krt14,Krt17,Krt18,Krt6a,Lama5,Lamb2…
GO.1903923	positive regulation of protein processing in phagocytic vesicle	2	0.0246	ENSMUSP00000016771,ENSMUSP00000028239	Gsn,Myh9
GO.0021762	substantia nigra development	5	0.0248	ENSMUSP00000005647,ENSMUSP00000019109,ENSMUSP00000070993,ENSMUSP00000098066,ENSMUSP00000100067	Actb,Ndufs3,Ywhae,Ywhah,Ywhaq
GO.0031424	keratinization	5	0.028	ENSMUSP00000023712,ENSMUSP00000023788,ENSMUSP00000039360,ENSMUSP00000050374,ENSMUSP00000079699	Krt17,Krt2,Krt6a,Ppl,Sfn
GO.0035987	endodermal cell differentiation	5	0.028	ENSMUSP00000001147,ENSMUSP00000016315,ENSMUSP00000033899,ENSMUSP00000054499,ENSMUSP00000089703	Col4a2,Col6a1,Fn1,Lama3,Lamb3
GO.0098609	cell-cell adhesion	20	0.0291	ENSMUSP00000001592,ENSMUSP00000002979,ENSMUSP00000005077,ENSMUSP00000014686,ENSMUSP00000016771,ENSMUSP00000022369,ENSMUSP00000030187,ENSMUSP00000037018,ENSMUSP00000039472,ENSMUSP00000040071,ENSMUSP00000042364,ENSMUSP00000071486,ENSMUSP00000079341,ENSMUSP00000091940,ENSMUSP00000098066,ENSMUSP00000098997,ENSMUSP00000113071,ENSMUSP00000115062,ENSMUSP00000116886,ENSMUSP00000133117	Actb,Actg1,Clec4f,Dsp,Fga,Fgb,Fgg,Flna,Gnas,Hspb1,Jup,Lamb1,Msn,Myh9,Myl12b,Npnt,Pcdh19,Shc1,Tln1,Vcl
GO.1901888	regulation of cell junction assembly	6	0.0293	ENSMUSP00000001963,ENSMUSP00000007799,ENSMUSP00000066238,ENSMUSP00000088174,ENSMUSP00000095507,ENSMUSP00000104069	Ace,Cav1,Macf1,Myo1c,Rap1a,Rap1b
GO.0030030	cell projection organization	28	0.0307	ENSMUSP00000001179,ENSMUSP00000002979,ENSMUSP00000015596,ENSMUSP00000015791,ENSMUSP00000016771,ENSMUSP00000019649,ENSMUSP00000022369,ENSMUSP00000024755,ENSMUSP00000027752,ENSMUSP00000028106,ENSMUSP00000028239,ENSMUSP00000034198,ENSMUSP00000035468,ENSMUSP00000036181,ENSMUSP00000051888,ENSMUSP00000062637,ENSMUSP00000064691,ENSMUSP00000069087,ENSMUSP00000078540,ENSMUSP00000084430,ENSMUSP00000085683,…	Ager,C2cd3,Cep164,Clic5,Flna,Gfap,Gnao1,Gsn,Itga8,Itgb1,Lama5,Lamb1,Lamb2,Lamc1,Mapk8ip3,Myh10,Myh9,Myo1a,Myo6,Nes,Ntng2,Pcnt,Rab11a,Shc1,Stk36,Tpm1,Ubb,Vcl
GO.0030199	collagen fibril organization	5	0.0312	ENSMUSP00000001547,ENSMUSP00000031668,ENSMUSP00000034756,ENSMUSP00000040877,ENSMUSP00000091706	Anxa2,Col1a1,Col1a2,Lum,Serpinh1
GO.0045907	positive regulation of vasoconstriction	5	0.0312	ENSMUSP00000007799,ENSMUSP00000037018,ENSMUSP00000039472,ENSMUSP00000091940,ENSMUSP00000133117	Cav1,Fga,Fgb,Fgg,Shc1
GO.0001704	formation of primary germ layer	8	0.0315	ENSMUSP00000001147,ENSMUSP00000016315,ENSMUSP00000028106,ENSMUSP00000033899,ENSMUSP00000054499,ENSMUSP00000087457,ENSMUSP00000089703,ENSMUSP00000095507	Col4a2,Col6a1,Fn1,Itga8,Itgb1,Lama3,Lamb3,Macf1
GO.0034116	positive regulation of heterotypic cell-cell adhesion	3	0.0318	ENSMUSP00000037018,ENSMUSP00000039472,ENSMUSP00000133117	Fga,Fgb,Fgg
GO.0030855	epithelial cell differentiation	20	0.0336	ENSMUSP00000007272,ENSMUSP00000023712,ENSMUSP00000023788,ENSMUSP00000024755,ENSMUSP00000028062,ENSMUSP00000033282,ENSMUSP00000036181,ENSMUSP00000039360,ENSMUSP00000048218,ENSMUSP00000050374,ENSMUSP00000066238,ENSMUSP00000069087,ENSMUSP00000079699,ENSMUSP00000088174,ENSMUSP00000099420,ENSMUSP00000099652,ENSMUSP00000099819,ENSMUSP00000102894,ENSMUSP00000113071,ENSMUSP00000115062	Acta2,Bccip,Cgn,Clic5,Dsp,Krt10,Krt14,Krt17,Krt2,Krt6a,Lamb2,Msn,Myo6,Ppl,Rap1a,Rap1b,Sfn,Tjp1,Vdac1,Vim
GO.0032271	regulation of protein polymerization	9	0.0337	ENSMUSP00000006629,ENSMUSP00000007799,ENSMUSP00000021458,ENSMUSP00000022293,ENSMUSP00000027817,ENSMUSP00000049336,ENSMUSP00000051888,ENSMUSP00000072087,ENSMUSP00000109348	Cav1,Spire1,Spna1,Spna2,Spnb1,Spnb2,Tmod3,Tpm1,Vdac2
GO.0043069	negative regulation of programmed cell death	26	0.0349	ENSMUSP00000001179,ENSMUSP00000004774,ENSMUSP00000005077,ENSMUSP00000005647,ENSMUSP00000007799,ENSMUSP00000019109,ENSMUSP00000019422,ENSMUSP00000022293,ENSMUSP00000022616,ENSMUSP00000023803,ENSMUSP00000024967,ENSMUSP00000026580,ENSMUSP00000028663,ENSMUSP00000029699,ENSMUSP00000031314,ENSMUSP00000037018,ENSMUSP00000039472,ENSMUSP00000040825,ENSMUSP00000050374,ENSMUSP00000072406,ENSMUSP00000087184,…	Alb,Aqp1,Cav1,Chd8,Clu,Creb3l1,Dapk1,Dpep1,Fga,Fgb,Fgg,Flna,Hspb1,Ints1,Itgb1,Krt18,Lgals3,Lmna,Lrdd,Msh2,Ndufs3,Nes,Pcnt,Sfn,Vdac2,Ywhah
GO.0009117	nucleotide metabolic process	16	0.0369	ENSMUSP00000003156,ENSMUSP00000004774,ENSMUSP00000007301,ENSMUSP00000015800,ENSMUSP00000019625,ENSMUSP00000023677,ENSMUSP00000024967,ENSMUSP00000026148,ENSMUSP00000026495,ENSMUSP00000029635,ENSMUSP00000030164,ENSMUSP00000080538,ENSMUSP00000080993,ENSMUSP00000099867,ENSMUSP00000110547,ENSMUSP00000121557	Aqp1,Atp5a1,Atp5c1,Atp5d,Atp5o,Cbr2,Gucy1b3,Hspa8,Msh2,Myh3,Myh6,Myh7,Myh8,Ndufv2,Vcp,mt-Co1
GO.0007017	microtubule-based process	19	0.0395	ENSMUSP00000001179,ENSMUSP00000007799,ENSMUSP00000016771,ENSMUSP00000019649,ENSMUSP00000029699,ENSMUSP00000042342,ENSMUSP00000049336,ENSMUSP00000051033,ENSMUSP00000060246,ENSMUSP00000062637,ENSMUSP00000075178,ENSMUSP00000076777,ENSMUSP00000084430,ENSMUSP00000098997,ENSMUSP00000099475,ENSMUSP00000102894,ENSMUSP00000104496,ENSMUSP00000108090,ENSMUSP00000119891	C2cd3,Cav1,Cdk5rap2,Cgn,Cltc,Flna,Lmna,Mtap7d2,Myh9,Pcnt,Spg7,Spire1,Stk36,Tuba1b,Tuba1c,Tubb2a,Tubb2b,Tubb4b,Ubb
GO.0044057	regulation of system process	16	0.0395	ENSMUSP00000001592,ENSMUSP00000002848,ENSMUSP00000004774,ENSMUSP00000007799,ENSMUSP00000034198,ENSMUSP00000034588,ENSMUSP00000037018,ENSMUSP00000039472,ENSMUSP00000040071,ENSMUSP00000051888,ENSMUSP00000080538,ENSMUSP00000091940,ENSMUSP00000099867,ENSMUSP00000115062,ENSMUSP00000128819,ENSMUSP00000133117	Apoa1,Aqp1,Cav1,Dsp,Fga,Fgb,Fgg,Gnao1,Grin2d,Jup,Myh6,Myh7,Npnt,Nup155,Shc1,Tpm1
GO.0071417	cellular response to organonitrogen compound	15	0.0404	ENSMUSP00000000058,ENSMUSP00000001147,ENSMUSP00000001547,ENSMUSP00000001592,ENSMUSP00000004137,ENSMUSP00000004774,ENSMUSP00000007799,ENSMUSP00000031668,ENSMUSP00000036907,ENSMUSP00000051223,ENSMUSP00000066238,ENSMUSP00000066556,ENSMUSP00000088174,ENSMUSP00000091940,ENSMUSP00000125509	Aqp1,Cav1,Cav2,Col1a1,Col1a2,Col6a1,Gstm7,H2afz,Jup,Rap1a,Rap1b,Shc1,Soga1,Tbc1d4,Ywhag
GO.0009887	organ morphogenesis	29	0.0418	ENSMUSP00000001179,ENSMUSP00000002979,ENSMUSP00000007799,ENSMUSP00000010205,ENSMUSP00000015791,ENSMUSP00000024755,ENSMUSP00000025300,ENSMUSP00000028106,ENSMUSP00000031668,ENSMUSP00000034453,ENSMUSP00000036181,ENSMUSP00000040071,ENSMUSP00000044809,ENSMUSP00000048218,ENSMUSP00000051888,ENSMUSP00000053818,ENSMUSP00000058490,ENSMUSP00000062637,ENSMUSP00000074658,ENSMUSP00000079341,ENSMUSP00000080538,…	Acta1,Acta2,Actc1,Actg2,Bnc2,C2cd3,Cav1,Clic5,Col1a2,Dsp,Gnas,Gnat1,Gnat2,Hoxa3,Hoxd3,Hoxd9,Itga8,Lama5,Lamb1,Mapk8ip3,Myh6,Myh7,Myo6,Npnt,Nr3c1,Pcnt,Serpinh1,Tgm2,Tpm1
GO.0019229	regulation of vasoconstriction	6	0.0461	ENSMUSP00000007799,ENSMUSP00000037018,ENSMUSP00000039472,ENSMUSP00000083077,ENSMUSP00000091940,ENSMUSP00000133117	Atp1a2,Cav1,Fga,Fgb,Fgg,Shc1
GO.0034446	substrate adhesion-dependent cell spreading	5	0.0461	ENSMUSP00000002979,ENSMUSP00000015791,ENSMUSP00000027752,ENSMUSP00000028106,ENSMUSP00000054499	Fn1,Itga8,Lama5,Lamb1,Lamc1

## Sheet: GO Mol Function
#pathway ID	pathway description	observed gene count	false discovery rate	matching proteins in your network (IDs)	matching proteins in your network (labels)
GO.0005198	structural molecule activity	57	2.33e-29	ENSMUSP00000000058,ENSMUSP00000001547,ENSMUSP00000001592,ENSMUSP00000002979,ENSMUSP00000006629,ENSMUSP00000007272,ENSMUSP00000007317,ENSMUSP00000007799,ENSMUSP00000017270,ENSMUSP00000021458,ENSMUSP00000022369,ENSMUSP00000023709,ENSMUSP00000023712,ENSMUSP00000023786,ENSMUSP00000023788,ENSMUSP00000023790,ENSMUSP00000023799,ENSMUSP00000023803,ENSMUSP00000023952,ENSMUSP00000025486,ENSMUSP00000027409,…	Actg1,Cav1,Cav2,Chchd3,Cltc,Col1a1,Col1a2,Col4a2,Des,Dsp,Emilin1,Fga,Fgb,Fgg,Jup,Krt1,Krt10,Krt14,Krt17,Krt18,Krt19,Krt2,Krt42,Krt5,Krt6a,Krt6b,Krt7,Krt75,Krt76,Krt77,Krt79,Krt8,Lamb1,Lamc1,Lmna,Lmnb1,Mapk8ip3,Mtap7d2,Myh11,Myl6,Nes,Nup155,Plec,Prelp,Spnb1,Spnb2,Tln1,Tpm1,Tuba1a,Tuba1b,Tuba1c,Tubb2a,Tubb2b,Tubb4b,Uba52,Vcl,Vim
GO.0032403	protein complex binding	56	5.81e-22	ENSMUSP00000000001,ENSMUSP00000000153,ENSMUSP00000001566,ENSMUSP00000001995,ENSMUSP00000002091,ENSMUSP00000002979,ENSMUSP00000005532,ENSMUSP00000007272,ENSMUSP00000007301,ENSMUSP00000010205,ENSMUSP00000015791,ENSMUSP00000015800,ENSMUSP00000016081,ENSMUSP00000016771,ENSMUSP00000018561,ENSMUSP00000020930,ENSMUSP00000021458,ENSMUSP00000021554,ENSMUSP00000021603,ENSMUSP00000022894,ENSMUSP00000025402,…	Actn1,Actn4,Bcap31,Cdk5rap2,Cenph,Cgn,Fbln5,Flna,Fn1,Gfap,Gna12,Gna13,Gnai1,Gnai2,Gnai3,Gnal,Gnao1,Gnas,Gnat1,Gnat2,Gnat3,H2afy,H2afz,Hspa8,Itgb1,Krt14,Lama5,Lamb1,Lamb2,Lgals3,Lum,Macf1,Myh10,Myh14,Myh3,Myh9,Myo1a,Myo1b,Myo6,Nes,Nid1,Npnt,Rab11a,Rap1a,Rap1b,Serpinh1,Shc1,Spnb1,Tln1,Tmod3,Tpm1,Tubb5,Vim,Vwf,Ywhae,Ywhaz
GO.0017111	nucleoside-triphosphatase activity	53	9.77e-19	ENSMUSP00000000001,ENSMUSP00000000153,ENSMUSP00000001566,ENSMUSP00000003156,ENSMUSP00000007301,ENSMUSP00000010205,ENSMUSP00000015509,ENSMUSP00000015800,ENSMUSP00000016771,ENSMUSP00000018561,ENSMUSP00000018632,ENSMUSP00000018637,ENSMUSP00000019625,ENSMUSP00000020930,ENSMUSP00000021459,ENSMUSP00000023677,ENSMUSP00000024967,ENSMUSP00000025402,ENSMUSP00000030164,ENSMUSP00000030561,ENSMUSP00000034198,…	Abcf1,Atp1a2,Atp5c1,Atp5d,Atp5o,BC006779,Cgn,Chd8,Eef1a1,Eef1a2,Eefsec,Fancm,Gna12,Gna13,Gnai1,Gnai2,Gnai3,Gnal,Gnao1,Gnat1,Gnat2,Gnat3,Guf1,Hspa8,Macf1,Mov10l1,Msh2,Myh1,Myh10,Myh11,Myh14,Myh3,Myh4,Myh7,Myh8,Myh9,Myl6,Myo1a,Myo1b,Myo1c,Myo6,Rab11a,Rab11b,Rab15,Rap1b,Tuba1a,Tuba1b,Tuba1c,Tubb2a,Tubb2b,Tubb4b,Tubb5,Vcp
GO.0005488	binding	243	2.93e-17	ENSMUSP00000000001,ENSMUSP00000000058,ENSMUSP00000000153,ENSMUSP00000000327,ENSMUSP00000001147,ENSMUSP00000001247,ENSMUSP00000001256,ENSMUSP00000001547,ENSMUSP00000001566,ENSMUSP00000001592,ENSMUSP00000001963,ENSMUSP00000001995,ENSMUSP00000002091,ENSMUSP00000002572,ENSMUSP00000002979,ENSMUSP00000003061,ENSMUSP00000003575,ENSMUSP00000003808,ENSMUSP00000004134,ENSMUSP00000004137,ENSMUSP00000004140,…	Aars2,Abcf1,Ace,Acta1,Acta2,Actc1,Actg1,Actg2,Ager,Alg13,Amfr,Apoa1,Aqp1,Asap2,Aspn,Atp1a2,Atp5a1,Atp5b,Atp5c1,B3gat2,B4galt7,BC006779,Bcam,Bcap31,Bccip,Bgn,Bnc2,Calm1,Cand2,Car4,Cav1,Cav2,Cbr2,Cbx1,Cdk5rap2,Cdkl1,Cdkl4,Cenph,Cgn,Chchd3,Chd8,Clec10a,Clec4f,Cltc,Clu,Col1a1,Col1a2,Col6a1,Dapk1,Des,Dis3,Dpep1,Dpep3,Dsp,Eef1a1,Eef1a2,Eefsec,Elfn1,Emilin1,Eps15l1,Fancm,Fgb,Fgg,Flna,Fn1,Ganc,Gatad1,Gat…
GO.0044877	macromolecular complex binding	68	2.93e-17	ENSMUSP00000000001,ENSMUSP00000000153,ENSMUSP00000001566,ENSMUSP00000001995,ENSMUSP00000002091,ENSMUSP00000002979,ENSMUSP00000005532,ENSMUSP00000007272,ENSMUSP00000007301,ENSMUSP00000010205,ENSMUSP00000015791,ENSMUSP00000015800,ENSMUSP00000016081,ENSMUSP00000016771,ENSMUSP00000018561,ENSMUSP00000020283,ENSMUSP00000020930,ENSMUSP00000021458,ENSMUSP00000021554,ENSMUSP00000021603,ENSMUSP00000022894,…	Abcf1,Actn1,Actn4,Apoa1,Bcap31,Cdk5rap2,Cenph,Cgn,Chd8,Creb3l1,Eefsec,Fancm,Fbln5,Flna,Fn1,Gfap,Gna12,Gna13,Gnai1,Gnai2,Gnai3,Gnal,Gnao1,Gnas,Gnat1,Gnat2,Gnat3,Guf1,H2afy,H2afy2,H2afz,Hist1h1c,Hist1h1d,Hist1h1e,Hspa8,Itgb1,Krt14,Lama5,Lamb1,Lamb2,Lgals3,Lum,Macf1,Myh10,Myh14,Myh3,Myh9,Myo1a,Myo1b,Myo6,Nes,Nid1,Npnt,Rab11a,Rap1a,Rap1b,Serpinh1,Shc1,Sox14,Spnb1,Tln1,Tmod3,Tpm1,Tubb5,Vim,Vwf,Ywhae,Y…
GO.0005515	protein binding	157	3.64e-17	ENSMUSP00000000001,ENSMUSP00000000058,ENSMUSP00000000153,ENSMUSP00000001147,ENSMUSP00000001256,ENSMUSP00000001547,ENSMUSP00000001566,ENSMUSP00000001592,ENSMUSP00000001963,ENSMUSP00000001995,ENSMUSP00000002091,ENSMUSP00000002572,ENSMUSP00000002979,ENSMUSP00000003061,ENSMUSP00000003808,ENSMUSP00000004134,ENSMUSP00000004137,ENSMUSP00000004140,ENSMUSP00000004774,ENSMUSP00000005077,ENSMUSP00000005532,…	Ace,Acta2,Actb,Actc1,Actg1,Actn1,Actn4,Afap1l2,Ager,Alb,Anxa2,Apoa1,Aqp1,Atp1a2,Atp5a1,Atp5b,Bcam,Bcap31,Calm1,Cand2,Cav1,Cav2,Cbr2,Cbx1,Cdk5rap2,Cenph,Cgn,Chchd3,Chd8,Cltc,Clu,Col1a1,Col1a2,Col6a1,Dapk1,Des,Dsp,Eef1a1,Eef1a2,Elfn1,Emilin1,Fbln5,Fgb,Fgg,Flna,Fn1,Gatad2a,Gdf15,Gfap,Gna12,Gna13,Gnai1,Gnai2,Gnai3,Gnal,Gnao1,Gnas,Gnat1,Gnat2,Gnat3,Gsn,Gstm1,Gstm2,Gstm5,Gstm7,H2afx,H2afy,H2afz,Hoxa3,H…
GO.0097159	organic cyclic compound binding	150	5.67e-13	ENSMUSP00000000001,ENSMUSP00000000153,ENSMUSP00000001566,ENSMUSP00000005077,ENSMUSP00000006629,ENSMUSP00000007301,ENSMUSP00000007559,ENSMUSP00000010205,ENSMUSP00000013737,ENSMUSP00000015509,ENSMUSP00000015800,ENSMUSP00000016081,ENSMUSP00000016703,ENSMUSP00000016771,ENSMUSP00000018246,ENSMUSP00000018476,ENSMUSP00000018561,ENSMUSP00000018632,ENSMUSP00000018637,ENSMUSP00000019625,ENSMUSP00000019649,…	Aars2,Abcf1,Acta1,Acta2,Actb,Actc1,Actg1,Actg2,Actn1,Actn4,Alb,Amfr,Anxa2,Apoa1,Atp1a2,Atp5a1,Atp5b,Atp5c1,Atp5o,BC006779,Bccip,Bnc2,Cdk5rap2,Cdkl1,Cdkl4,Chd8,Cltc,Dapk1,Dis3,Dsp,Eef1a1,Eef1a2,Eefsec,Fancm,Flna,Ganab,Gatad1,Gna12,Gna13,Gnai1,Gnai2,Gnai3,Gnal,Gnao1,Gnas,Gnat1,Gnat2,Gnat3,Gucy1b3,Guf1,H2afj,H2afv,H2afx,H2afy,H2afy2,H2afz,H3f3a,H3f3b,Hba-a1,Hbb-b2,Hist1h1b,Hist1h1c,Hist1h1d,Hist1h2a…
GO.1901363	heterocyclic compound binding	148	1.04e-12	ENSMUSP00000000001,ENSMUSP00000000153,ENSMUSP00000001566,ENSMUSP00000005077,ENSMUSP00000006629,ENSMUSP00000007301,ENSMUSP00000007559,ENSMUSP00000010205,ENSMUSP00000013737,ENSMUSP00000015509,ENSMUSP00000015800,ENSMUSP00000016081,ENSMUSP00000016703,ENSMUSP00000016771,ENSMUSP00000018246,ENSMUSP00000018476,ENSMUSP00000018561,ENSMUSP00000018632,ENSMUSP00000018637,ENSMUSP00000019625,ENSMUSP00000019649,…	Aars2,Abcf1,Acta1,Acta2,Actb,Actc1,Actg1,Actg2,Actn1,Actn4,Alb,Amfr,Anxa2,Atp1a2,Atp5a1,Atp5b,Atp5c1,BC006779,Bccip,Bnc2,Cdk5rap2,Cdkl1,Cdkl4,Chd8,Cltc,Dapk1,Dis3,Dsp,Eef1a1,Eef1a2,Eefsec,Fancm,Flna,Ganab,Gatad1,Gna12,Gna13,Gnai1,Gnai2,Gnai3,Gnal,Gnao1,Gnas,Gnat1,Gnat2,Gnat3,Gucy1b3,Guf1,H2afj,H2afv,H2afx,H2afy,H2afy2,H2afz,H3f3a,H3f3b,Hba-a1,Hbb-b2,Hist1h1b,Hist1h1c,Hist1h1d,Hist1h2ab,Hist1h2ac,…
GO.0031683	G-protein beta/gamma-subunit complex binding	11	5.25e-12	ENSMUSP00000000001,ENSMUSP00000000153,ENSMUSP00000010205,ENSMUSP00000020930,ENSMUSP00000025402,ENSMUSP00000030561,ENSMUSP00000034198,ENSMUSP00000053818,ENSMUSP00000057543,ENSMUSP00000074259,ENSMUSP00000079341	Gna12,Gna13,Gnai1,Gnai2,Gnai3,Gnal,Gnao1,Gnas,Gnat1,Gnat2,Gnat3
GO.0097367	carbohydrate derivative binding	85	5.39e-12	ENSMUSP00000000001,ENSMUSP00000000153,ENSMUSP00000001566,ENSMUSP00000001995,ENSMUSP00000002979,ENSMUSP00000005532,ENSMUSP00000007301,ENSMUSP00000010205,ENSMUSP00000014686,ENSMUSP00000015509,ENSMUSP00000015800,ENSMUSP00000016771,ENSMUSP00000018476,ENSMUSP00000018561,ENSMUSP00000018632,ENSMUSP00000018637,ENSMUSP00000019422,ENSMUSP00000019625,ENSMUSP00000020930,ENSMUSP00000021377,ENSMUSP00000021459,…	Aars2,Abcf1,Acta1,Acta2,Actb,Actc1,Actg1,Actg2,Actn4,Atp1a2,Atp5a1,Atp5b,BC006779,Bgn,Cdkl1,Cdkl4,Chd8,Clec4f,Dapk1,Dpep1,Eef1a1,Eef1a2,Eefsec,Fancm,Flna,Fn1,Gna12,Gna13,Gnai1,Gnai2,Gnai3,Gnal,Gnao1,Gnas,Gnat1,Gnat2,Gnat3,Gucy1b3,Guf1,Hspa8,Lamb1,Lamc1,Lamc2,Mast3,Mov10l1,Msh2,Myh1,Myh10,Myh11,Myh14,Myh3,Myh4,Myh6,Myh7,Myh8,Myh9,Myo1a,Myo1b,Myo1c,Myo6,Nid1,Nwd1,Pkn3,Prelp,Rab11a,Rab11b,Rab15,Rap1…
GO.0003924	GTPase activity	25	5.69e-12	ENSMUSP00000000001,ENSMUSP00000000153,ENSMUSP00000001566,ENSMUSP00000010205,ENSMUSP00000020930,ENSMUSP00000021459,ENSMUSP00000025402,ENSMUSP00000030561,ENSMUSP00000034198,ENSMUSP00000042342,ENSMUSP00000042457,ENSMUSP00000051033,ENSMUSP00000053818,ENSMUSP00000054556,ENSMUSP00000057543,ENSMUSP00000060246,ENSMUSP00000066238,ENSMUSP00000074259,ENSMUSP00000075178,ENSMUSP00000076777,ENSMUSP00000084480,…	Eef1a1,Eef1a2,Eefsec,Gna12,Gna13,Gnai1,Gnai2,Gnai3,Gnal,Gnao1,Gnat1,Gnat2,Gnat3,Guf1,Rab11a,Rab11b,Rab15,Rap1b,Tuba1a,Tuba1b,Tuba1c,Tubb2a,Tubb2b,Tubb4b,Tubb5
GO.0005200	structural constituent of cytoskeleton	14	1.46e-11	ENSMUSP00000006629,ENSMUSP00000021458,ENSMUSP00000027409,ENSMUSP00000028062,ENSMUSP00000030187,ENSMUSP00000042342,ENSMUSP00000051033,ENSMUSP00000051888,ENSMUSP00000060246,ENSMUSP00000064691,ENSMUSP00000071486,ENSMUSP00000075178,ENSMUSP00000076777,ENSMUSP00000094778	Actg1,Des,Gfap,Spnb1,Spnb2,Tln1,Tpm1,Tuba1a,Tuba1b,Tuba1c,Tubb2a,Tubb2b,Tubb4b,Vim
GO.0005525	GTP binding	30	7.74e-11	ENSMUSP00000000001,ENSMUSP00000000153,ENSMUSP00000001566,ENSMUSP00000010205,ENSMUSP00000020930,ENSMUSP00000021459,ENSMUSP00000025402,ENSMUSP00000029635,ENSMUSP00000030561,ENSMUSP00000034198,ENSMUSP00000040825,ENSMUSP00000042342,ENSMUSP00000042457,ENSMUSP00000051033,ENSMUSP00000053818,ENSMUSP00000054556,ENSMUSP00000057543,ENSMUSP00000060246,ENSMUSP00000066238,ENSMUSP00000074259,ENSMUSP00000075178,…	Dapk1,Eef1a1,Eef1a2,Eefsec,Gna12,Gna13,Gnai1,Gnai2,Gnai3,Gnal,Gnao1,Gnas,Gnat1,Gnat2,Gnat3,Gucy1b3,Guf1,Rab11a,Rab11b,Rab15,Rap1a,Rap1b,Tgm2,Tuba1a,Tuba1b,Tuba1c,Tubb2a,Tubb2b,Tubb4b,Tubb5
GO.0035639	purine ribonucleoside triphosphate binding	71	6.84e-10	ENSMUSP00000000001,ENSMUSP00000000153,ENSMUSP00000001566,ENSMUSP00000007301,ENSMUSP00000010205,ENSMUSP00000015509,ENSMUSP00000015800,ENSMUSP00000016771,ENSMUSP00000018476,ENSMUSP00000018561,ENSMUSP00000018632,ENSMUSP00000018637,ENSMUSP00000019625,ENSMUSP00000020930,ENSMUSP00000021377,ENSMUSP00000021459,ENSMUSP00000024733,ENSMUSP00000024967,ENSMUSP00000025402,ENSMUSP00000026459,ENSMUSP00000026495,…	Aars2,Abcf1,Acta1,Acta2,Actb,Actc1,Actg1,Actg2,Atp1a2,Atp5a1,Atp5b,BC006779,Cdkl1,Cdkl4,Chd8,Dapk1,Eef1a1,Eef1a2,Eefsec,Fancm,Gna12,Gna13,Gnai1,Gnai2,Gnai3,Gnal,Gnao1,Gnas,Gnat1,Gnat2,Gnat3,Gucy1b3,Guf1,Hspa8,Mast3,Mov10l1,Msh2,Myh1,Myh10,Myh11,Myh14,Myh3,Myh4,Myh6,Myh7,Myh8,Myh9,Myo1a,Myo1b,Myo1c,Myo6,Nwd1,Pkn3,Rab11a,Rab11b,Rab15,Rap1a,Rap1b,Spg7,Stk3,Stk36,Tgm2,Tssk1,Tuba1a,Tuba1b,Tuba1c,Tubb2…
GO.0001882	nucleoside binding	71	9.38e-10	ENSMUSP00000000001,ENSMUSP00000000153,ENSMUSP00000001566,ENSMUSP00000007301,ENSMUSP00000010205,ENSMUSP00000015509,ENSMUSP00000015800,ENSMUSP00000016771,ENSMUSP00000018476,ENSMUSP00000018561,ENSMUSP00000018632,ENSMUSP00000018637,ENSMUSP00000019625,ENSMUSP00000020930,ENSMUSP00000021377,ENSMUSP00000021459,ENSMUSP00000024733,ENSMUSP00000024967,ENSMUSP00000025402,ENSMUSP00000026459,ENSMUSP00000026495,…	Aars2,Abcf1,Acta1,Acta2,Actb,Actc1,Actg1,Actg2,Actn4,Atp1a2,Atp5a1,Atp5b,BC006779,Cdkl1,Cdkl4,Chd8,Dapk1,Eef1a1,Eef1a2,Eefsec,Fancm,Gna12,Gna13,Gnai1,Gnai2,Gnai3,Gnal,Gnao1,Gnas,Gnat1,Gnat2,Gnat3,Gucy1b3,Guf1,Hspa8,Mast3,Mov10l1,Msh2,Myh1,Myh10,Myh11,Myh14,Myh3,Myh4,Myh6,Myh7,Myh8,Myh9,Myo1a,Myo1b,Myo1c,Myo6,Nwd1,Pkn3,Rab11a,Rab11b,Rab15,Rap1a,Rap1b,Spg7,Stk3,Stk36,Tgm2,Tssk1,Tuba1a,Tuba1b,Tuba1c…
GO.0032550	purine ribonucleoside binding	70	1.77e-09	ENSMUSP00000000001,ENSMUSP00000000153,ENSMUSP00000001566,ENSMUSP00000007301,ENSMUSP00000010205,ENSMUSP00000015509,ENSMUSP00000015800,ENSMUSP00000016771,ENSMUSP00000018476,ENSMUSP00000018561,ENSMUSP00000018632,ENSMUSP00000018637,ENSMUSP00000019625,ENSMUSP00000020930,ENSMUSP00000021377,ENSMUSP00000021459,ENSMUSP00000024733,ENSMUSP00000024967,ENSMUSP00000025402,ENSMUSP00000026459,ENSMUSP00000026495,…	Aars2,Abcf1,Acta1,Acta2,Actb,Actc1,Actg1,Actg2,Atp1a2,Atp5a1,Atp5b,BC006779,Cdkl1,Cdkl4,Chd8,Dapk1,Eef1a1,Eef1a2,Eefsec,Fancm,Gna12,Gna13,Gnai1,Gnai2,Gnai3,Gnal,Gnao1,Gnas,Gnat1,Gnat2,Gnat3,Gucy1b3,Guf1,Hspa8,Mast3,Mov10l1,Msh2,Myh1,Myh10,Myh11,Myh14,Myh3,Myh4,Myh6,Myh7,Myh8,Myh9,Myo1a,Myo1b,Myo1c,Myo6,Nwd1,Pkn3,Rab11a,Rab11b,Rab15,Rap1a,Rap1b,Spg7,Stk3,Stk36,Tgm2,Tssk1,Tuba1a,Tuba1b,Tuba1c,Tubb2…
GO.0019899	enzyme binding	60	1.82e-09	ENSMUSP00000000058,ENSMUSP00000001566,ENSMUSP00000001592,ENSMUSP00000001963,ENSMUSP00000001995,ENSMUSP00000002572,ENSMUSP00000002979,ENSMUSP00000004134,ENSMUSP00000004137,ENSMUSP00000005077,ENSMUSP00000006629,ENSMUSP00000007799,ENSMUSP00000012348,ENSMUSP00000013737,ENSMUSP00000015800,ENSMUSP00000016081,ENSMUSP00000018470,ENSMUSP00000019109,ENSMUSP00000019649,ENSMUSP00000022369,ENSMUSP00000022616,…	Ace,Acta2,Actb,Actg1,Apoa1,Cav1,Cav2,Cbx1,Cdk5rap2,Chchd3,Cltc,Clu,Dsp,Eef1a1,Eef1a2,Elfn1,Flna,Fn1,Gstm2,Gstm5,Gstm7,H2afx,H2afy,Hoxa9,Hspa8,Hspb1,Itgb1,Jup,Krt79,Lamb1,Lmnb1,Mapk8ip3,Msh2,Msn,Myh6,Myo1c,Ndufs2,Nploc4,Rap1a,Rps27a,Sfn,Shc1,Slc9a3r2,Spnb2,Stom,Tuba1b,Tubb5,Uba52,Ubb,Ubc,Ube4b,Vcl,Vcp,Vdac1,Vwf,Ywhab,Ywhae,Ywhag,Ywhah,Ywhaz
GO.0032553	ribonucleotide binding	71	1.82e-09	ENSMUSP00000000001,ENSMUSP00000000153,ENSMUSP00000001566,ENSMUSP00000007301,ENSMUSP00000010205,ENSMUSP00000015509,ENSMUSP00000015800,ENSMUSP00000016771,ENSMUSP00000018476,ENSMUSP00000018561,ENSMUSP00000018632,ENSMUSP00000018637,ENSMUSP00000019625,ENSMUSP00000020930,ENSMUSP00000021377,ENSMUSP00000021459,ENSMUSP00000024733,ENSMUSP00000024967,ENSMUSP00000025402,ENSMUSP00000026459,ENSMUSP00000026495,…	Aars2,Abcf1,Acta1,Acta2,Actb,Actc1,Actg1,Actg2,Atp1a2,Atp5a1,Atp5b,BC006779,Cdkl1,Cdkl4,Chd8,Dapk1,Eef1a1,Eef1a2,Eefsec,Fancm,Gna12,Gna13,Gnai1,Gnai2,Gnai3,Gnal,Gnao1,Gnas,Gnat1,Gnat2,Gnat3,Gucy1b3,Guf1,Hspa8,Mast3,Mov10l1,Msh2,Myh1,Myh10,Myh11,Myh14,Myh3,Myh4,Myh6,Myh7,Myh8,Myh9,Myo1a,Myo1b,Myo1c,Myo6,Nwd1,Pkn3,Rab11a,Rab11b,Rab15,Rap1a,Rap1b,Spg7,Stk3,Stk36,Tgm2,Tssk1,Tuba1a,Tuba1b,Tuba1c,Tubb2…
GO.0032555	purine ribonucleotide binding	70	3.19e-09	ENSMUSP00000000001,ENSMUSP00000000153,ENSMUSP00000001566,ENSMUSP00000007301,ENSMUSP00000010205,ENSMUSP00000015509,ENSMUSP00000015800,ENSMUSP00000016771,ENSMUSP00000018476,ENSMUSP00000018561,ENSMUSP00000018632,ENSMUSP00000018637,ENSMUSP00000019625,ENSMUSP00000020930,ENSMUSP00000021377,ENSMUSP00000021459,ENSMUSP00000024733,ENSMUSP00000024967,ENSMUSP00000025402,ENSMUSP00000026459,ENSMUSP00000026495,…	Aars2,Abcf1,Acta1,Acta2,Actb,Actc1,Actg1,Actg2,Atp1a2,Atp5a1,Atp5b,BC006779,Cdkl1,Cdkl4,Chd8,Dapk1,Eef1a1,Eef1a2,Eefsec,Fancm,Gna12,Gna13,Gnai1,Gnai2,Gnai3,Gnal,Gnao1,Gnas,Gnat1,Gnat2,Gnat3,Gucy1b3,Guf1,Hspa8,Mast3,Mov10l1,Msh2,Myh1,Myh10,Myh11,Myh14,Myh3,Myh4,Myh6,Myh7,Myh8,Myh9,Myo1a,Myo1b,Myo1c,Myo6,Nwd1,Pkn3,Rab11a,Rab11b,Rab15,Rap1a,Rap1b,Spg7,Stk3,Stk36,Tgm2,Tssk1,Tuba1a,Tuba1b,Tuba1c,Tubb2…
GO.0008092	cytoskeletal protein binding	34	5.52e-09	ENSMUSP00000001963,ENSMUSP00000006629,ENSMUSP00000007301,ENSMUSP00000016771,ENSMUSP00000018561,ENSMUSP00000019109,ENSMUSP00000021458,ENSMUSP00000021554,ENSMUSP00000022682,ENSMUSP00000027409,ENSMUSP00000028239,ENSMUSP00000030187,ENSMUSP00000036181,ENSMUSP00000042364,ENSMUSP00000051223,ENSMUSP00000051888,ENSMUSP00000066068,ENSMUSP00000072087,ENSMUSP00000073124,ENSMUSP00000078540,ENSMUSP00000085683,…	Ace,Actb,Actc1,Actn1,Actn4,Cdk5rap2,Cgn,Des,Flna,Gsn,Itgb1,Macf1,Mapk8ip3,Myh10,Myh14,Myh3,Myh9,Myl12b,Myo1a,Myo1b,Myo1c,Myo6,Plec,Rab11a,Rab11b,Sorbs3,Spna2,Spnb1,Spnb2,Tln1,Tmod3,Tpm1,Ywhag,Ywhah
GO.0043168	anion binding	86	8.57e-09	ENSMUSP00000000001,ENSMUSP00000000153,ENSMUSP00000001566,ENSMUSP00000001963,ENSMUSP00000004134,ENSMUSP00000004137,ENSMUSP00000006629,ENSMUSP00000007301,ENSMUSP00000010205,ENSMUSP00000012348,ENSMUSP00000015509,ENSMUSP00000015800,ENSMUSP00000016771,ENSMUSP00000018470,ENSMUSP00000018476,ENSMUSP00000018561,ENSMUSP00000018632,ENSMUSP00000018637,ENSMUSP00000019422,ENSMUSP00000019625,ENSMUSP00000020930,…	Aars2,Abcf1,Ace,Acta1,Acta2,Actb,Actc1,Actg1,Actg2,Alb,Anxa2,Apoa1,Atp1a2,Atp5a1,Atp5b,BC006779,Cdkl1,Cdkl4,Chd8,Dapk1,Dpep1,Eef1a1,Eef1a2,Eefsec,Fancm,Fn1,Gna12,Gna13,Gnai1,Gnai2,Gnai3,Gnal,Gnao1,Gnas,Gnat1,Gnat2,Gnat3,Gstm2,Gstm5,Gstm7,Gucy1b3,Guf1,Hspa8,Lamc2,Mast3,Mov10l1,Msh2,Myh1,Myh10,Myh11,Myh14,Myh3,Myh4,Myh6,Myh7,Myh8,Myh9,Myo1a,Myo1b,Myo1c,Myo6,Nwd1,Pkn3,Prelp,Rab11a,Rab11b,Rab15,Rap1a…
GO.0003779	actin binding	20	1.32e-08	ENSMUSP00000001963,ENSMUSP00000007301,ENSMUSP00000016771,ENSMUSP00000018561,ENSMUSP00000019109,ENSMUSP00000021458,ENSMUSP00000021554,ENSMUSP00000028239,ENSMUSP00000036181,ENSMUSP00000051223,ENSMUSP00000051888,ENSMUSP00000066068,ENSMUSP00000078540,ENSMUSP00000087457,ENSMUSP00000095507,ENSMUSP00000098997,ENSMUSP00000099671,ENSMUSP00000102894,ENSMUSP00000103531,ENSMUSP00000104069	Ace,Actn1,Actn4,Cgn,Flna,Gsn,Itgb1,Macf1,Myh10,Myh14,Myh3,Myh9,Myo1a,Myo1b,Myo1c,Myo6,Spnb1,Tpm1,Ywhag,Ywhah
GO.0000146	microfilament motor activity	8	1.44e-08	ENSMUSP00000007301,ENSMUSP00000016771,ENSMUSP00000018561,ENSMUSP00000019625,ENSMUSP00000080538,ENSMUSP00000099671,ENSMUSP00000099867,ENSMUSP00000103531	Myh10,Myh14,Myh3,Myh6,Myh7,Myh8,Myh9,Myo1b
GO.0003774	motor activity	16	2.03e-08	ENSMUSP00000007301,ENSMUSP00000016771,ENSMUSP00000018561,ENSMUSP00000018632,ENSMUSP00000018637,ENSMUSP00000019625,ENSMUSP00000036181,ENSMUSP00000078540,ENSMUSP00000080538,ENSMUSP00000087756,ENSMUSP00000099671,ENSMUSP00000099867,ENSMUSP00000102894,ENSMUSP00000103531,ENSMUSP00000104069,ENSMUSP00000128803	Cgn,Myh1,Myh10,Myh11,Myh14,Myh3,Myh4,Myh6,Myh7,Myh8,Myh9,Myl6,Myo1a,Myo1b,Myo1c,Myo6
GO.0030898	actin-dependent ATPase activity	7	4.97e-08	ENSMUSP00000016771,ENSMUSP00000080538,ENSMUSP00000099671,ENSMUSP00000099867,ENSMUSP00000103531,ENSMUSP00000104069,ENSMUSP00000128803	Myh10,Myh14,Myh6,Myh7,Myh9,Myl6,Myo1c
GO.0005102	receptor binding	48	5.43e-08	ENSMUSP00000000001,ENSMUSP00000000058,ENSMUSP00000000153,ENSMUSP00000001256,ENSMUSP00000001566,ENSMUSP00000001963,ENSMUSP00000001995,ENSMUSP00000002091,ENSMUSP00000002572,ENSMUSP00000002979,ENSMUSP00000003808,ENSMUSP00000004137,ENSMUSP00000004774,ENSMUSP00000007799,ENSMUSP00000010205,ENSMUSP00000015791,ENSMUSP00000015800,ENSMUSP00000019109,ENSMUSP00000020930,ENSMUSP00000021554,ENSMUSP00000021603,…	Ace,Actn1,Actn4,Apoa1,Aqp1,Atp5a1,Atp5b,Bcap31,Calm1,Cav1,Cav2,Fbln5,Fgg,Flna,Fn1,Gdf15,Gfap,Gna12,Gna13,Gnai1,Gnai2,Gnai3,Gnal,Gnao1,Gnas,Gnat1,Gnat2,Gnat3,Gstm7,Hspa8,Itgb1,Krt17,Lama5,Lamb1,Lamb2,Msn,Myo1c,Npnt,Sema6b,Shc1,Slc9a3r2,Sytl3,Tln1,Tubb5,Vcp,Vwf,Ywhag,Ywhah
GO.0036094	small molecule binding	81	2.37e-07	ENSMUSP00000000001,ENSMUSP00000000153,ENSMUSP00000001566,ENSMUSP00000007301,ENSMUSP00000010205,ENSMUSP00000013737,ENSMUSP00000015509,ENSMUSP00000015800,ENSMUSP00000016771,ENSMUSP00000018470,ENSMUSP00000018476,ENSMUSP00000018561,ENSMUSP00000018632,ENSMUSP00000018637,ENSMUSP00000019625,ENSMUSP00000020930,ENSMUSP00000021377,ENSMUSP00000021459,ENSMUSP00000022293,ENSMUSP00000024733,ENSMUSP00000024967,…	Aars2,Abcf1,Acta1,Acta2,Actb,Actc1,Actg1,Actg2,Actn4,Alb,Amfr,Apoa1,Atp1a2,Atp5a1,Atp5b,BC006779,Cdkl1,Cdkl4,Chd8,Dapk1,Eef1a1,Eef1a2,Eefsec,Fancm,Gna12,Gna13,Gnai1,Gnai2,Gnai3,Gnal,Gnao1,Gnas,Gnat1,Gnat2,Gnat3,Gucy1b3,Guf1,Hspa8,Mast3,Mov10l1,Msh2,Myh1,Myh10,Myh11,Myh14,Myh3,Myh4,Myh6,Myh7,Myh8,Myh9,Myo1a,Myo1b,Myo1c,Myo6,Ndufs2,Nwd1,Opn5,Pkn3,Rab11a,Rab11b,Rab15,Rap1a,Rap1b,Spg7,Stk3,Stk36,Tgm2…
GO.0000166	nucleotide binding	75	3.31e-07	ENSMUSP00000000001,ENSMUSP00000000153,ENSMUSP00000001566,ENSMUSP00000007301,ENSMUSP00000010205,ENSMUSP00000013737,ENSMUSP00000015509,ENSMUSP00000015800,ENSMUSP00000016771,ENSMUSP00000018476,ENSMUSP00000018561,ENSMUSP00000018632,ENSMUSP00000018637,ENSMUSP00000019625,ENSMUSP00000020930,ENSMUSP00000021377,ENSMUSP00000021459,ENSMUSP00000022293,ENSMUSP00000024733,ENSMUSP00000024967,ENSMUSP00000025402,…	Aars2,Abcf1,Acta1,Acta2,Actb,Actc1,Actg1,Actg2,Amfr,Atp1a2,Atp5a1,Atp5b,BC006779,Cdkl1,Cdkl4,Chd8,Dapk1,Eef1a1,Eef1a2,Eefsec,Fancm,Gna12,Gna13,Gnai1,Gnai2,Gnai3,Gnal,Gnao1,Gnas,Gnat1,Gnat2,Gnat3,Gucy1b3,Guf1,Hspa8,Mast3,Mov10l1,Msh2,Myh1,Myh10,Myh11,Myh14,Myh3,Myh4,Myh6,Myh7,Myh8,Myh9,Myo1a,Myo1b,Myo1c,Myo6,Ndufs2,Nwd1,Pkn3,Rab11a,Rab11b,Rab15,Rap1a,Rap1b,Spg7,Stk3,Stk36,Tgm2,Tssk1,Tuba1a,Tuba1b,…
GO.0051015	actin filament binding	12	1.93e-06	ENSMUSP00000007301,ENSMUSP00000016771,ENSMUSP00000018561,ENSMUSP00000021458,ENSMUSP00000021554,ENSMUSP00000036181,ENSMUSP00000051888,ENSMUSP00000066068,ENSMUSP00000078540,ENSMUSP00000098997,ENSMUSP00000099671,ENSMUSP00000103531	Actn1,Actn4,Flna,Myh10,Myh14,Myh3,Myh9,Myo1a,Myo1b,Myo6,Spnb1,Tpm1
GO.0043167	ion binding	136	2.41e-06	ENSMUSP00000000001,ENSMUSP00000000153,ENSMUSP00000001247,ENSMUSP00000001547,ENSMUSP00000001566,ENSMUSP00000001963,ENSMUSP00000003575,ENSMUSP00000004134,ENSMUSP00000004137,ENSMUSP00000005532,ENSMUSP00000006629,ENSMUSP00000007301,ENSMUSP00000007559,ENSMUSP00000010205,ENSMUSP00000012348,ENSMUSP00000013737,ENSMUSP00000015509,ENSMUSP00000015800,ENSMUSP00000016771,ENSMUSP00000018470,ENSMUSP00000018476,…	Aars2,Abcf1,Ace,Acta1,Acta2,Actb,Actc1,Actg1,Actg2,Actn1,Actn4,Alb,Amfr,Apoa1,Asap2,Aspn,Atp1a2,Atp5a1,Atp5b,B3gat2,B4galt7,BC006779,Bnc2,Calm1,Car4,Cdkl1,Cdkl4,Chd8,Col1a1,Col1a2,Dapk1,Dpep1,Dpep3,Eef1a1,Eef1a2,Eefsec,Eps15l1,Fancm,Fbln5,Fgg,Fn1,Gatad1,Gatad2a,Gna12,Gna13,Gnai1,Gnai2,Gnai3,Gnal,Gnao1,Gnas,Gnat1,Gnat2,Gnat3,Gsn,Gstm2,Gstm5,Gstm7,Gucy1b3,Guf1,Hba-a1,Hbb-b2,Hectd1,Hspa8,Itga8,Itgb1…
GO.0046933	proton-transporting ATP synthase activity, rotational mechanism	5	3.67e-06	ENSMUSP00000003156,ENSMUSP00000023677,ENSMUSP00000026459,ENSMUSP00000026495,ENSMUSP00000110547	Atp5a1,Atp5b,Atp5c1,Atp5d,Atp5o
GO.0050839	cell adhesion molecule binding	14	4.4e-06	ENSMUSP00000001592,ENSMUSP00000001995,ENSMUSP00000002979,ENSMUSP00000015791,ENSMUSP00000021554,ENSMUSP00000021603,ENSMUSP00000030187,ENSMUSP00000037018,ENSMUSP00000040071,ENSMUSP00000054499,ENSMUSP00000064691,ENSMUSP00000069087,ENSMUSP00000087457,ENSMUSP00000113071	Actn1,Fbln5,Fgg,Fn1,Gfap,Itgb1,Jup,Lama5,Lamb1,Lamb2,Msn,Npnt,Tln1,Vwf
GO.0005178	integrin binding	11	7.61e-06	ENSMUSP00000001995,ENSMUSP00000002979,ENSMUSP00000015791,ENSMUSP00000021554,ENSMUSP00000021603,ENSMUSP00000030187,ENSMUSP00000040071,ENSMUSP00000054499,ENSMUSP00000064691,ENSMUSP00000069087,ENSMUSP00000087457	Actn1,Fbln5,Fn1,Gfap,Itgb1,Lama5,Lamb1,Lamb2,Npnt,Tln1,Vwf
GO.0042287	MHC protein binding	6	3.1e-05	ENSMUSP00000001566,ENSMUSP00000002091,ENSMUSP00000026459,ENSMUSP00000026495,ENSMUSP00000030164,ENSMUSP00000079699	Atp5a1,Atp5b,Bcap31,Krt17,Tubb5,Vcp
GO.0042288	MHC class I protein binding	5	3.83e-05	ENSMUSP00000001566,ENSMUSP00000002091,ENSMUSP00000026459,ENSMUSP00000026495,ENSMUSP00000030164	Atp5a1,Atp5b,Bcap31,Tubb5,Vcp
GO.0005201	extracellular matrix structural constituent	7	5.52e-05	ENSMUSP00000001547,ENSMUSP00000002979,ENSMUSP00000027752,ENSMUSP00000031055,ENSMUSP00000031668,ENSMUSP00000033899,ENSMUSP00000048803	Col1a1,Col1a2,Col4a2,Emilin1,Lamb1,Lamc1,Prelp
GO.0003676	nucleic acid binding	87	9.91e-05	ENSMUSP00000005077,ENSMUSP00000006629,ENSMUSP00000007559,ENSMUSP00000015800,ENSMUSP00000016081,ENSMUSP00000016703,ENSMUSP00000016771,ENSMUSP00000018246,ENSMUSP00000018632,ENSMUSP00000019649,ENSMUSP00000020283,ENSMUSP00000021554,ENSMUSP00000022894,ENSMUSP00000023803,ENSMUSP00000024733,ENSMUSP00000025300,ENSMUSP00000026495,ENSMUSP00000027980,ENSMUSP00000028062,ENSMUSP00000030164,ENSMUSP00000030734,…	Aars2,Abcf1,Actb,Actn1,Actn4,Alb,Anxa2,Atp5a1,Atp5c1,BC006779,Bccip,Bnc2,Cdk5rap2,Chd8,Cltc,Dis3,Dsp,Eef1a1,Eef1a2,Eefsec,Fancm,Flna,Ganab,Gatad1,H2afj,H2afv,H2afx,H2afy,H2afy2,H2afz,H3f3a,H3f3b,Hist1h1b,Hist1h1c,Hist1h1d,Hist1h2ab,Hist1h2ac,Hist1h2af,Hist1h2ah,Hist1h2ak,Hist1h2bb,Hist1h2bc,Hist1h2bf,Hist1h2bg,Hist1h2bh,Hist1h2bj,Hist1h2bk,Hist1h2bm,Hist1h2bp,Hist1h3a,Hist1h3i,Hist2h2aa1,Hist2h2a…
GO.0001664	G-protein coupled receptor binding	14	0.000273	ENSMUSP00000000001,ENSMUSP00000000058,ENSMUSP00000000153,ENSMUSP00000001963,ENSMUSP00000010205,ENSMUSP00000015800,ENSMUSP00000020930,ENSMUSP00000025402,ENSMUSP00000030561,ENSMUSP00000034198,ENSMUSP00000053818,ENSMUSP00000057543,ENSMUSP00000074259,ENSMUSP00000079341	Ace,Cav2,Gna12,Gna13,Gnai1,Gnai2,Gnai3,Gnal,Gnao1,Gnas,Gnat1,Gnat2,Gnat3,Hspa8
GO.0050780	dopamine receptor binding	4	0.000284	ENSMUSP00000000058,ENSMUSP00000000153,ENSMUSP00000020930,ENSMUSP00000079341	Cav2,Gna12,Gna13,Gnas
GO.0019901	protein kinase binding	22	0.000323	ENSMUSP00000000058,ENSMUSP00000001963,ENSMUSP00000005077,ENSMUSP00000007799,ENSMUSP00000016081,ENSMUSP00000022894,ENSMUSP00000024967,ENSMUSP00000025486,ENSMUSP00000042457,ENSMUSP00000048218,ENSMUSP00000050374,ENSMUSP00000051223,ENSMUSP00000054556,ENSMUSP00000080538,ENSMUSP00000085683,ENSMUSP00000091940,ENSMUSP00000098997,ENSMUSP00000099475,ENSMUSP00000099819,ENSMUSP00000113071,ENSMUSP00000115062,…	Ace,Acta2,Cav1,Cav2,Cdk5rap2,Cltc,Dsp,Eef1a1,Eef1a2,Flna,H2afy,Hspb1,Lmnb1,Mapk8ip3,Msh2,Msn,Myh6,Sfn,Shc1,Vdac1,Ywhag,Ywhaz
GO.0003674	molecular_function	223	0.00203	ENSMUSP00000000001,ENSMUSP00000000058,ENSMUSP00000000153,ENSMUSP00000000327,ENSMUSP00000001147,ENSMUSP00000001247,ENSMUSP00000001256,ENSMUSP00000001547,ENSMUSP00000001963,ENSMUSP00000001995,ENSMUSP00000002091,ENSMUSP00000002572,ENSMUSP00000002848,ENSMUSP00000002979,ENSMUSP00000003061,ENSMUSP00000003575,ENSMUSP00000003808,ENSMUSP00000004134,ENSMUSP00000004137,ENSMUSP00000004140,ENSMUSP00000004774,…	Aars2,Ace,Acta1,Acta2,Actg1,Actg2,Ager,Alg13,Aqp1,Asap2,Aspn,Atp1a2,B3gat2,B4galt7,BC006779,Bcam,Bcap31,Bccip,Bgn,Bnc2,Calm1,Cand2,Cav1,Cav2,Cbr2,Cbx1,Cdk5rap2,Cdkl1,Cdkl4,Cenph,Chchd3,Chd8,Clec10a,Clec4f,Clic5,Clu,Col1a1,Col4a2,Col6a1,Dapk1,Des,Dis3,Dsp,Eefsec,Elfn1,Emilin1,Eps15l1,Fga,Fgb,Fgg,Flna,Fn1,Gatad1,Gatad2a,Gdf15,Gm7664,Gna12,Gna13,Gnai2,Gnai3,Gnal,Gnao1,Gnas,Gnat1,Gnat2,Gnat3,Gprc5a,G…
GO.0016887	ATPase activity	18	0.00222	ENSMUSP00000003156,ENSMUSP00000007301,ENSMUSP00000015800,ENSMUSP00000016771,ENSMUSP00000019625,ENSMUSP00000023677,ENSMUSP00000024967,ENSMUSP00000030164,ENSMUSP00000036881,ENSMUSP00000083077,ENSMUSP00000087184,ENSMUSP00000095507,ENSMUSP00000099671,ENSMUSP00000099867,ENSMUSP00000103531,ENSMUSP00000104069,ENSMUSP00000110547,ENSMUSP00000128803	Abcf1,Atp1a2,Atp5c1,Atp5d,Atp5o,Chd8,Hspa8,Macf1,Msh2,Myh10,Myh14,Myh3,Myh7,Myh8,Myh9,Myl6,Myo1c,Vcp
GO.0016787	hydrolase activity	60	0.00291	ENSMUSP00000000001,ENSMUSP00000000153,ENSMUSP00000001566,ENSMUSP00000001963,ENSMUSP00000003156,ENSMUSP00000007301,ENSMUSP00000010205,ENSMUSP00000015509,ENSMUSP00000015800,ENSMUSP00000016771,ENSMUSP00000018561,ENSMUSP00000018632,ENSMUSP00000018637,ENSMUSP00000019625,ENSMUSP00000020930,ENSMUSP00000021459,ENSMUSP00000023677,ENSMUSP00000024967,ENSMUSP00000025402,ENSMUSP00000030164,ENSMUSP00000030560,…	Abcf1,Ace,Alg13,Atp1a2,Atp5c1,Atp5d,Atp5o,BC006779,Cgn,Chd8,Dis3,Eef1a1,Eef1a2,Eefsec,Fancm,Ganab,Ganc,Gna12,Gna13,Gnai1,Gnai2,Gnai3,Gnal,Gnao1,Gnat1,Gnat2,Gnat3,Guf1,Hspa8,Macf1,Mov10l1,Msh2,Myh1,Myh10,Myh11,Myh14,Myh3,Myh4,Myh7,Myh8,Myh9,Myl6,Myo1a,Myo1b,Myo1c,Myo6,Rab11a,Rab11b,Rab15,Rap1b,Spg7,Tinagl1,Tuba1a,Tuba1b,Tuba1c,Tubb2a,Tubb2b,Tubb4b,Tubb5,Vcp
GO.0097110	scaffold protein binding	6	0.00291	ENSMUSP00000000058,ENSMUSP00000023709,ENSMUSP00000023803,ENSMUSP00000023952,ENSMUSP00000028062,ENSMUSP00000115062	Cav2,Dsp,Krt18,Krt5,Krt8,Vim
GO.0003725	double-stranded RNA binding	7	0.00309	ENSMUSP00000018632,ENSMUSP00000021554,ENSMUSP00000028062,ENSMUSP00000042342,ENSMUSP00000076777,ENSMUSP00000099475,ENSMUSP00000113071	Actn1,Cltc,Msn,Myh4,Tuba1b,Tubb4b,Vim
GO.0043531	ADP binding	5	0.00413	ENSMUSP00000015800,ENSMUSP00000016771,ENSMUSP00000024967,ENSMUSP00000030164,ENSMUSP00000099671	Hspa8,Msh2,Myh10,Myh9,Vcp
GO.0003723	RNA binding	44	0.0076	ENSMUSP00000005077,ENSMUSP00000006629,ENSMUSP00000015800,ENSMUSP00000016771,ENSMUSP00000018632,ENSMUSP00000019649,ENSMUSP00000021554,ENSMUSP00000022894,ENSMUSP00000023803,ENSMUSP00000024733,ENSMUSP00000026495,ENSMUSP00000028062,ENSMUSP00000030164,ENSMUSP00000030734,ENSMUSP00000033282,ENSMUSP00000034756,ENSMUSP00000036881,ENSMUSP00000037324,ENSMUSP00000041906,ENSMUSP00000042342,ENSMUSP00000042457,…	Aars2,Abcf1,Actn1,Actn4,Anxa2,Atp5a1,Atp5c1,BC006779,Bccip,Cltc,Dis3,Dsp,Eef1a1,Eef1a2,Eefsec,Flna,Ganab,Hist1h1c,Hist1h1d,Hist1h1e,Hist2h4,Hspa8,Hspb1,Krt18,Lgals3,Msn,Myh4,Myh9,Plec,Rps27a,Serpinh1,Sf3a3,Sntb2,Spnb2,Tuba1b,Tubb4b,Uba52,Ubb,Ubc,Vcp,Vim,Ywhae,Ywhag,Ywhaz
GO.0031821	G-protein coupled serotonin receptor binding	3	0.0076	ENSMUSP00000000001,ENSMUSP00000034198,ENSMUSP00000074259	Gnai1,Gnai3,Gnao1
GO.0042623	ATPase activity, coupled	14	0.00825	ENSMUSP00000003156,ENSMUSP00000007301,ENSMUSP00000015800,ENSMUSP00000016771,ENSMUSP00000023677,ENSMUSP00000024967,ENSMUSP00000083077,ENSMUSP00000087184,ENSMUSP00000099671,ENSMUSP00000099867,ENSMUSP00000103531,ENSMUSP00000104069,ENSMUSP00000110547,ENSMUSP00000128803	Atp1a2,Atp5c1,Atp5d,Atp5o,Chd8,Hspa8,Msh2,Myh10,Myh14,Myh3,Myh7,Myh9,Myl6,Myo1c
GO.0008137	NADH dehydrogenase (ubiquinone) activity	5	0.00826	ENSMUSP00000005647,ENSMUSP00000013737,ENSMUSP00000020361,ENSMUSP00000074600,ENSMUSP00000121557	Ndufs2,Ndufs3,Ndufs7,Ndufs8,Ndufv2
GO.0008307	structural constituent of muscle	4	0.00976	ENSMUSP00000007317,ENSMUSP00000073124,ENSMUSP00000087756,ENSMUSP00000128803	Krt19,Myh11,Myl6,Plec
GO.0046961	proton-transporting ATPase activity, rotational mechanism	4	0.00976	ENSMUSP00000003156,ENSMUSP00000026459,ENSMUSP00000026495,ENSMUSP00000110547	Atp5a1,Atp5b,Atp5c1,Atp5d
GO.0002020	protease binding	8	0.0112	ENSMUSP00000001995,ENSMUSP00000019649,ENSMUSP00000030164,ENSMUSP00000054499,ENSMUSP00000080608,ENSMUSP00000087457,ENSMUSP00000099908,ENSMUSP00000114180	Fn1,Itgb1,Rps27a,Uba52,Ubb,Ubc,Vcp,Vwf
GO.0019215	intermediate filament binding	3	0.0177	ENSMUSP00000007272,ENSMUSP00000028062,ENSMUSP00000088493	Krt14,Nes,Vim
GO.0031752	D5 dopamine receptor binding	2	0.0177	ENSMUSP00000000153,ENSMUSP00000020930	Gna12,Gna13
GO.0031852	mu-type opioid receptor binding	2	0.0177	ENSMUSP00000034198,ENSMUSP00000079341	Gnao1,Gnas
GO.0043236	laminin binding	4	0.0177	ENSMUSP00000003061,ENSMUSP00000005532,ENSMUSP00000030560,ENSMUSP00000114350	Bcam,Lgals3,Nid1,Tinagl1
GO.0044822	poly(A) RNA binding	35	0.0177	ENSMUSP00000005077,ENSMUSP00000006629,ENSMUSP00000015800,ENSMUSP00000016771,ENSMUSP00000019649,ENSMUSP00000022894,ENSMUSP00000023803,ENSMUSP00000026495,ENSMUSP00000030164,ENSMUSP00000030734,ENSMUSP00000033282,ENSMUSP00000034756,ENSMUSP00000036881,ENSMUSP00000037324,ENSMUSP00000042457,ENSMUSP00000044395,ENSMUSP00000045816,ENSMUSP00000051223,ENSMUSP00000057308,ENSMUSP00000066068,ENSMUSP00000070993,…	Abcf1,Actn4,Anxa2,Atp5a1,Atp5c1,BC006779,Bccip,Cltc,Dsp,Eef1a1,Eefsec,Flna,Ganab,Hist1h1c,Hist1h1d,Hist1h1e,Hist2h4,Hspa8,Hspb1,Krt18,Lgals3,Myh9,Plec,Rps27a,Serpinh1,Sf3a3,Sntb2,Spnb2,Uba52,Ubb,Ubc,Vcp,Ywhae,Ywhag,Ywhaz
GO.0051430	corticotropin-releasing hormone receptor 1 binding	2	0.0177	ENSMUSP00000034198,ENSMUSP00000079341	Gnao1,Gnas
GO.0005524	ATP binding	42	0.019	ENSMUSP00000007301,ENSMUSP00000015509,ENSMUSP00000015800,ENSMUSP00000016771,ENSMUSP00000018476,ENSMUSP00000018561,ENSMUSP00000018632,ENSMUSP00000018637,ENSMUSP00000019625,ENSMUSP00000021377,ENSMUSP00000024733,ENSMUSP00000024967,ENSMUSP00000026459,ENSMUSP00000026495,ENSMUSP00000030164,ENSMUSP00000034453,ENSMUSP00000036181,ENSMUSP00000036881,ENSMUSP00000040302,ENSMUSP00000040825,ENSMUSP00000041025,…	Aars2,Abcf1,Acta1,Acta2,Actb,Actc1,Actg1,Actg2,Atp1a2,Atp5a1,Atp5b,BC006779,Cdkl1,Cdkl4,Chd8,Dapk1,Fancm,Hspa8,Mast3,Mov10l1,Msh2,Myh1,Myh10,Myh11,Myh14,Myh3,Myh4,Myh6,Myh7,Myh8,Myh9,Myo1a,Myo1b,Myo1c,Myo6,Nwd1,Pkn3,Spg7,Stk3,Stk36,Tssk1,Vcp
GO.0031490	chromatin DNA binding	6	0.0191	ENSMUSP00000016081,ENSMUSP00000020283,ENSMUSP00000036907,ENSMUSP00000044395,ENSMUSP00000045816,ENSMUSP00000057308	H2afy,H2afy2,H2afz,Hist1h1c,Hist1h1d,Hist1h1e
GO.0051861	glycolipid binding	4	0.0207	ENSMUSP00000002979,ENSMUSP00000014686,ENSMUSP00000019422,ENSMUSP00000027752	Clec4f,Dpep1,Lamb1,Lamc1
GO.0017166	vinculin binding	3	0.0306	ENSMUSP00000021554,ENSMUSP00000022682,ENSMUSP00000030187	Actn1,Sorbs3,Tln1
GO.0043295	glutathione binding	3	0.0306	ENSMUSP00000004134,ENSMUSP00000004137,ENSMUSP00000012348	Gstm2,Gstm5,Gstm7
GO.0060090	binding, bridging	7	0.0306	ENSMUSP00000000058,ENSMUSP00000007799,ENSMUSP00000031668,ENSMUSP00000070229,ENSMUSP00000085683,ENSMUSP00000107210,ENSMUSP00000115062	Afap1l2,Cav1,Cav2,Col1a2,Dsp,Gatad2a,Mapk8ip3
GO.0004364	glutathione transferase activity	4	0.0332	ENSMUSP00000004134,ENSMUSP00000004137,ENSMUSP00000004140,ENSMUSP00000012348	Gstm1,Gstm2,Gstm5,Gstm7
GO.0050840	extracellular matrix binding	5	0.0337	ENSMUSP00000003061,ENSMUSP00000005532,ENSMUSP00000030560,ENSMUSP00000033741,ENSMUSP00000114350	Bcam,Bgn,Lgals3,Nid1,Tinagl1
GO.0003677	DNA binding	49	0.0364	ENSMUSP00000007559,ENSMUSP00000016081,ENSMUSP00000016703,ENSMUSP00000018246,ENSMUSP00000020283,ENSMUSP00000025300,ENSMUSP00000027980,ENSMUSP00000031314,ENSMUSP00000036907,ENSMUSP00000044395,ENSMUSP00000044809,ENSMUSP00000045816,ENSMUSP00000046939,ENSMUSP00000051432,ENSMUSP00000054797,ENSMUSP00000058490,ENSMUSP00000072989,ENSMUSP00000074142,ENSMUSP00000074310,ENSMUSP00000076397,ENSMUSP00000077290,…	Actb,Alb,BC006779,Bnc2,Cdk5rap2,Chd8,Fancm,Gatad1,H2afj,H2afv,H2afx,H2afy,H2afy2,H2afz,H3f3a,H3f3b,Hist1h1b,Hist1h1c,Hist1h1d,Hist1h2ab,Hist1h2ac,Hist1h2af,Hist1h2ah,Hist1h2ak,Hist1h2bb,Hist1h2bc,Hist1h2bf,Hist1h2bg,Hist1h2bh,Hist1h2bj,Hist1h2bk,Hist1h2bm,Hist1h2bp,Hist1h3a,Hist1h3i,Hist2h2aa1,Hist2h2ac,Hist2h2be,Hist2h3b,Hist2h4,Hist3h2a,Hist3h2ba,Hoxa3,Hoxa9,Hoxd3,Hoxd9,Mcm10,Nr3c1,Sox14
GO.0031748	D1 dopamine receptor binding	2	0.0435	ENSMUSP00000000058,ENSMUSP00000079341	Cav2,Gnas
GO.0090599	alpha-glucosidase activity	2	0.0435	ENSMUSP00000093965,ENSMUSP00000116898	Ganab,Ganc
GO.1990239	steroid hormone binding	2	0.0435	ENSMUSP00000025300,ENSMUSP00000083077	Atp1a2,Nr3c1
GO.0032559	adenyl ribonucleotide binding	41	0.0445	ENSMUSP00000007301,ENSMUSP00000015509,ENSMUSP00000015800,ENSMUSP00000016771,ENSMUSP00000018476,ENSMUSP00000018561,ENSMUSP00000018632,ENSMUSP00000018637,ENSMUSP00000019625,ENSMUSP00000021377,ENSMUSP00000024733,ENSMUSP00000024967,ENSMUSP00000026459,ENSMUSP00000026495,ENSMUSP00000034453,ENSMUSP00000036181,ENSMUSP00000036881,ENSMUSP00000040302,ENSMUSP00000040825,ENSMUSP00000041025,ENSMUSP00000048218,…	Aars2,Abcf1,Acta1,Acta2,Actb,Actc1,Actg1,Actg2,Atp1a2,Atp5a1,Atp5b,BC006779,Cdkl1,Cdkl4,Chd8,Dapk1,Fancm,Hspa8,Mast3,Mov10l1,Msh2,Myh1,Myh10,Myh11,Myh14,Myh3,Myh4,Myh6,Myh7,Myh8,Myh9,Myo1a,Myo1b,Myo1c,Myo6,Nwd1,Pkn3,Spg7,Stk3,Stk36,Tssk1
GO.0005159	insulin-like growth factor receptor binding	3	0.0481	ENSMUSP00000051223,ENSMUSP00000079341,ENSMUSP00000091940	Gnas,Shc1,Ywhag
GO.0005518	collagen binding	5	0.0481	ENSMUSP00000001995,ENSMUSP00000005532,ENSMUSP00000040877,ENSMUSP00000087457,ENSMUSP00000091706	Itgb1,Lum,Nid1,Serpinh1,Vwf
GO.0048407	platelet-derived growth factor binding	3	0.0481	ENSMUSP00000001147,ENSMUSP00000001547,ENSMUSP00000031668	Col1a1,Col1a2,Col6a1

## Sheet: GO Cell Component
Term	Overlap	P-value	Adjusted P-value	Old P-value	Old Adjusted P-value	Z-score	Combined Score	Genes
polymeric cytoskeletal fiber (GO:0099513)	24/222	3.21959e-13	2.92982e-11	1.12677e-10	1.02536e-08	-1.40741	40.4832	DSP;MACF1;TPM4;TPM3;ACTN1;KRT2;TPM1;KRT8;KRT7;KRT5;KRT76;TUBB4B;ACTG1;TUBA1C;MYO1B;TUBA1B;TUBB2B;ACTC1;KRT18;TUBA1A;TUBB2A;NES;CDK5RAP2;KRT6A
mitochondrial proton-transporting ATP synthase complex (GO:0005753)	2023-03-01	0.0061203	0.0301053	0.0148825	0.0873746	-7.83956	39.9515	ATP5B;ATP5A1;ATP5G2
focal adhesion (GO:0005925)	31/357	4.36432e-14	7.94306e-12	3.04622e-11	5.54412e-09	-1.13218	34.8288	ITGB1;YWHAE;AHNAK;YWHAB;CLTC;HSPB1;ACTG1;GNA13;SLC9A3R2;MPRIP;YWHAQ;GNA12;FLNA;YWHAG;TNS1;JUP;TPM4;CAV2;ACTN1;CAV1;MSN;LMO7;ACTN4;HSPG2;SORBS3;YWHAZ;ACTC1;ITGA8;TLN1;VCL;SNTB2
cytoskeleton (GO:0005856)	29/521	1.18726e-08	7.20274e-07	1.49739e-06	6.83175e-05	-1.59423	29.0932	CLIC5;MACF1;AHNAK;HSPB1;CLU;ACTG1;SPTA1;TUBA1C;TUBA1B;TUBA1A;MPRIP;FLNA;STOM;CDK5RAP2;JUP;TPM4;TPM3;TMOD3;TPM1;KRT8;MSN;KRT77;ACTN4;TUBB4B;SPTB;TUBB2B;MAP7D2;NES;VCL
intermediate filament (GO:0005882)	1947-09-01	6.21894e-08	2.82962e-06	1.50148e-06	6.83175e-05	-1.54285	25.6006	DSP;KRT18;KRT2;KRT8;KRT7;KRT5;KRT76;NES;KRT6A
cytoplasmic vesicle membrane (GO:0030659)	1955-09-01	2.5852e-07	9.41013e-06	4.75246e-06	0.000172989	-1.53686	23.3116	YWHAE;TBC1D4;YWHAQ;YWHAB;SFN;YWHAZ;RAB11A;YWHAG;YWHAH
pseudopodium (GO:0031143)	2018-10-03	0.000485807	0.0068013	0.00198303	0.030076	-2.86918	21.891	ACTN1;MSN;ACTN4
nuclear chromatin (GO:0000790)	15/254	2.1909e-05	0.00049843	0.000338568	0.0068466	-1.89762	20.3588	H2AFY;CBX3;HIST1H2AH;CBX1;H3F3A;HIST2H2AC;HIST1H3A;HIST3H2A;H2AFY2;H2AFJ;HIST1H2AD;HIST1H2AG;HIST1H1B;HIST1H2AC;HIST1H2AB
intermediate filament cytoskeleton (GO:0045111)	1972-09-01	2.70806e-06	7.04096e-05	3.35569e-05	0.00087248	-1.50833	19.3358	DSP;KRT18;KRT2;KRT8;KRT7;KRT5;KRT76;NES;KRT6A
nuclear heterochromatin (GO:0005720)	2021-04-01	0.000344892	0.00523086	0.00144818	0.0239608	-2.18644	17.4309	H2AFY;CBX3;CBX1;HIST1H1B
actin cytoskeleton (GO:0015629)	19/295	4.83281e-07	1.46595e-05	1.73879e-05	0.000527434	-1.15694	16.825	CLIC5;AHNAK;TPM4;TPM3;ACTN1;TMOD3;TPM1;ACTN4;SPTB;ACTG1;EEF1A1;SPTA1;MYO1B;ACTC1;MPRIP;MYO1A;FLNA;MYZAP;GCOM1
nuclear nucleosome (GO:0000788)	2014-03-01	0.00140332	0.0121621	0.00444364	0.0452201	-2.28808	15.0302	HIST1H3A;HIST3H2A;H3F3A
actin filament (GO:0005884)	1956-07-01	3.55159e-05	0.000718211	0.000256241	0.00582948	-1.407	14.4155	MYO1B;ACTC1;TPM4;TPM3;ACTN1;TPM1;ACTG1
calcium channel complex (GO:0034704)	2025-04-01	0.000692141	0.00899783	0.00255378	0.0357529	-1.92422	14.0001	PDE4D;CALM3;CALM1;CALM2
spectrin-associated cytoskeleton (GO:0014731)	2018-09-02	0.00899803	0.0385159	0.0197082	0.0934154	-2.85685	13.4579	SPTA1;SPTB
platelet alpha granule lumen (GO:0031093)	1968-06-01	0.000879532	0.0100047	0.00367082	0.0448468	-1.80779	12.7198	FGA;VWF;ACTN1;ALB;ACTN4;CLU
cell cortex region (GO:0099738)	2018-12-02	0.0159685	0.0538196	0.0313461	0.116428	-3.01575	12.4766	GNAI1;MYL12B
nuclear chromosome (GO:0000228)	1953-05-01	0.00175657	0.0138998	0.00607548	0.0526542	-1.89772	12.0399	HIST1H3A;H2AFY;H2AFY2;MSH2;H3F3A
actin-based cell projection (GO:0098858)	1971-06-01	0.00110452	0.0118249	0.00447136	0.0452201	-1.73479	11.811	ITGB1;MYO1B;ACTC1;MYO1A;MSN;ACTG2
spindle microtubule (GO:0005876)	1950-05-01	0.00134995	0.0121621	0.00484087	0.0463704	-1.77009	11.6962	CLTC;CALM3;CALM1;CALM2;RAB11A
membrane raft (GO:0045121)	9/120	0.000166988	0.00303918	0.00115366	0.0209967	-1.3131	11.4208	ITGB1;AHNAK;ANXA2;CAVIN1;CAV2;CAV1;SERPINH1;MAL2;STOM
perinuclear region of cytoplasm (GO:0048471)	15/379	0.00162556	0.0134478	0.0132176	0.0845148	-1.49485	9.59977	ITGB1;VCP;CAV2;YWHAB;AMFR;CAV1;MSN;LAMB1;ACTN4;CLU;MYO1B;RAP1A;RAB15;MYO6;CDK5RAP2
chromatin (GO:0000785)	13/297	0.00135299	0.0121621	0.00980706	0.0776037	-1.43673	9.49022	H2AFY;CBX3;HIST1H2AH;CBX1;HIST2H2AC;HIST3H2A;H2AFY2;H2AFJ;HIST1H2AD;HIST1H2AG;HIST1H1B;HIST1H2AC;HIST1H2AB
nuclear chromosome part (GO:0044454)	17/393	0.000298688	0.00494193	0.00369617	0.0448468	-1.15708	9.39101	H2AFY;CBX3;HIST1H2AH;CBX1;H3F3A;HIST2H2AC;HIST1H3A;HIST3H2A;H2AFY2;MSH2;H2AFJ;HIST1H2AD;HIST1H2AG;HIST1H2BB;HIST1H1B;HIST1H2AC;HIST1H2AB
pericentric heterochromatin (GO:0005721)	2013-02-01	0.0186689	0.0596094	0.0356974	0.124941	-2.34546	9.33701	H2AFY;CBX3
filopodium (GO:0030175)	1961-05-01	0.00327325	0.0220641	0.0104207	0.0790239	-1.62062	9.27313	ITGB1;MYO1B;ACTC1;MSN;ACTG2
actomyosin (GO:0042641)	1949-05-01	0.00123131	0.0121621	0.00447231	0.0452201	-1.28275	8.59402	ACTC1;TPM4;TPM3;ACTN1;TPM1
vacuolar lumen (GO:0005775)	8/162	0.005465	0.0276286	0.0215092	0.097867	-1.62294	8.45455	VCP;ANXA2;LUM;OGN;BGN;PRELP;TUBB4B;HSPG2
microtubule cytoskeleton (GO:0015630)	15/389	0.00209059	0.0152195	0.0162789	0.0897808	-1.34116	8.27539	MACF1;CBX3;CBX1;CLTC;TUBB4B;RAB11A;TUBA1C;TUBA1B;TUBB2B;KRT18;TUBA1A;TUBB2A;MAP7D2;PCNT;CDK5RAP2
centriolar satellite (GO:0034451)	2026-03-01	0.00866509	0.0385159	0.0200176	0.0934154	-1.74119	8.26797	KRT18;C2CD3;PCNT
invadopodium (GO:0071437)	2013-02-01	0.0186689	0.0596094	0.0356974	0.124941	-2.04501	8.14097	ITGB1;MSN
unconventional myosin complex (GO:0016461)	2018-09-02	0.00899803	0.0385159	0.0197082	0.0934154	-1.66908	7.86262	MYL6;MYO6
microtubule (GO:0005874)	11/211	0.000776118	0.0094169	0.00520637	0.047378	-1.08883	7.7973	MACF1;TUBA1C;TUBA1B;TUBB2B;TUBA1A;TUBB2A;CALM3;CALM1;TUBB4B;CALM2;CDK5RAP2
myosin filament (GO:0032982)	2018-10-02	0.0111261	0.0423994	0.0233402	0.103608	-1.71579	7.7184	MYH8;ACTG2
brush border membrane (GO:0031526)	2029-03-01	0.0117451	0.0434035	0.0260091	0.111279	-1.71612	7.62699	GNA13;GNA12;AQP1
platelet alpha granule (GO:0031091)	1991-06-01	0.00391253	0.0245545	0.0134199	0.0845148	-1.37124	7.60154	FGA;VWF;ACTN1;ALB;ACTN4;CLU
nuclear chromosome, telomeric region (GO:0000784)	7/108	0.00206492	0.0152195	0.00847343	0.0700984	-1.22567	7.5779	H2AFY;H2AFY2;MSH2;CBX3;CBX1;H3F3A;HIST1H2BB
contractile actin filament bundle (GO:0097517)	1941-04-01	0.00450844	0.0249783	0.0124874	0.0845148	-1.39719	7.54734	TPM4;TPM3;ACTN1;TPM1
heterochromatin (GO:0000792)	1942-04-01	0.00491951	0.0255815	0.0134666	0.0845148	-1.41801	7.5361	H2AFY;CBX3;CBX1;HIST1H1B
stress fiber (GO:0001725)	1941-04-01	0.00450844	0.0249783	0.0124874	0.0845148	-1.36477	7.37224	TPM4;TPM3;ACTN1;TPM1
spherical high-density lipoprotein particle (GO:0034366)	2018-09-02	0.00899803	0.0385159	0.0197082	0.0934154	-1.44812	6.82172	APOA1;CLU
intrinsic component of the cytoplasmic side of the plasma membrane (GO:0031235)	2016-02-01	0.0278073	0.0803321	0.0500164	0.160054	-1.88254	6.74414	SPTA1;SPTB
secretory granule lumen (GO:0034774)	13/318	0.00246699	0.017269	0.0162372	0.0897808	-1.11142	6.6738	FGA;VCP;ANXA2;JUP;VWF;ACTN1;APOA1;ACTN4;TUBB4B;CLU;EEF1A1;ALB;VCL
ruffle membrane (GO:0032587)	1954-04-01	0.011924	0.0434035	0.029102	0.112693	-1.42937	6.33095	EEF1A1;ITGB1;MACF1;TPM1
spindle pole (GO:0000922)	6/108	0.00891878	0.0385159	0.0274543	0.111279	-1.33226	6.28771	BCCIP;CALM3;CALM1;CALM2;RAB11A;CDK5RAP2
clathrin coat (GO:0030118)	2018-07-01	0.109636	0.25914	0.150345	0.360038	-2.79405	6.1765	CLTC
ESC/E(Z) complex (GO:0035098)	2019-02-01	0.0383695	0.109113	0.0660241	0.190736	-1.89304	6.17225	H2AFY;H2AFY2
cation channel complex (GO:0034703)	1966-05-01	0.00460098	0.0249783	0.0140138	0.085017	-1.13068	6.08474	PDE4D;CALM3;CALM1;CALM2;GRIN2D
keratin filament (GO:0045095)	2016-02-01	0.0278073	0.0803321	0.0500164	0.160054	-1.63036	5.8407	KRT18;KRT5
intercalated disc (GO:0014704)	1932-03-01	0.0153778	0.0528069	0.032856	0.119596	-1.39441	5.82142	DSP;JUP;YWHAH
MICOS complex (GO:0061617)	2018-07-01	0.109636	0.25914	0.150345	0.360038	-2.61016	5.76999	CHCHD3
mitochondrial proton-transporting ATP synthase complex, coupling factor F(o) (GO:0000276)	2018-08-01	0.124288	0.282755	0.167483	0.390793	-2.75555	5.74576	ATP5G2
cortical cytoskeleton (GO:0030863)	1953-04-01	0.0111823	0.0423994	0.0275139	0.111279	-1.2596	5.65993	EEF1A1;MYO1A;MYZAP;GCOM1
spindle (GO:0005819)	9/187	0.00389959	0.0245545	0.0175341	0.0911773	-1.00721	5.58689	TBCK;CBX3;CBX1;CLTC;CALM3;CALM1;CALM2;RAB11A;CDK5RAP2
cortical actin cytoskeleton (GO:0030864)	1953-04-01	0.0111823	0.0423994	0.0275139	0.111279	-1.23094	5.53115	EEF1A1;MYO1A;MYZAP;GCOM1
chromosome, telomeric region (GO:0000781)	7/125	0.00466628	0.0249783	0.0171798	0.0911773	-1.01508	5.44835	H2AFY;H2AFY2;MSH2;CBX3;CBX1;H3F3A;HIST1H2BB
lysosomal lumen (GO:0043202)	1987-05-01	0.0144128	0.0512973	0.0379077	0.130173	-1.23111	5.21946	LUM;OGN;BGN;PRELP;HSPG2
lysosome (GO:0005764)	15/423	0.00457126	0.0249783	0.0308969	0.116428	-0.925914	4.98879	ACE;TINAGL1;AHNAK;ANXA2;LUM;CLTC;BGN;GNAI3;PRELP;HSPG2;GNAI1;GFAP;MYO6;OGN;UBA52
centrosome (GO:0005813)	15/462	0.0099343	0.0401787	0.0575978	0.174917	-1.03838	4.78876	C2CD3;CEP164;BCCIP;GNAI3;BICDL1;GNAI1;RAB11A;GNAI2;KRT18;CALM3;CALM1;PCNT;CALM2;CDK5RAP2;LRRCC1
kinetochore microtubule (GO:0005828)	2018-08-01	0.124288	0.282755	0.167483	0.390793	-2.28053	4.75526	RAB11A
gamma-tubulin large complex (GO:0000931)	2018-09-01	0.138699	0.304135	0.184277	0.414054	-2.40042	4.7419	CDK5RAP2
endocytic vesicle (GO:0030139)	6/109	0.00931155	0.0385159	0.0284991	0.112693	-1.00956	4.7212	CLTC;MYO6;APOA1;SFTPA1;RAB11A;RAB11B
sex chromosome (GO:0000803)	2018-07-01	0.109636	0.25914	0.150345	0.360038	-2.09776	4.63728	H2AFY
lysosomal membrane (GO:0005765)	11/292	0.00930894	0.0385159	0.04248	0.143173	-0.946169	4.42502	EEF1A1;RAP1B;AHNAK;ANXA2;CLTC;EEF1A2;MYO6;GNAI3;STOM;UBA52;GNAI1
microtubule organizing center (GO:0005815)	15/508	0.0216142	0.067824	0.105642	0.291317	-1.11221	4.26468	C2CD3;CEP164;BCCIP;GNAI3;BICDL1;GNAI1;RAB11A;GNAI2;KRT18;CALM3;CALM1;PCNT;CALM2;CDK5RAP2;LRRCC1
endoplasmic reticulum quality control compartment (GO:0044322)	2018-10-01	0.152874	0.323524	0.200734	0.434923	-2.17648	4.08773	EDEM2
chromosome, centromeric region (GO:0000775)	1950-03-01	0.0490357	0.1373	0.0907971	0.258204	-1.34755	4.06315	H2AFY;CBX3;CBX1
lipid droplet (GO:0005811)	1965-04-01	0.0222023	0.0684884	0.0501267	0.160054	-1.05986	4.03549	RAP1B;VCP;ANXA2;CAV1
microtubule organizing center part (GO:0044450)	6/127	0.0186504	0.0596094	0.051915	0.162906	-0.973145	3.87495	KRT18;C2CD3;CEP164;BCCIP;PCNT;CDK5RAP2
zonula adherens (GO:0005915)	2018-07-01	0.109636	0.25914	0.150345	0.360038	-1.69183	3.73995	JUP
endoplasmic reticulum lumen (GO:0005788)	10/271	0.0146564	0.0512973	0.057665	0.174917	-0.877031	3.70359	FGA;GANAB;COL1A2;COL4A2;LAMB2;ALB;SERPINH1;APOA1;LAMB1;KTN1
clathrin-coated vesicle (GO:0030136)	5/101	0.0257165	0.0767278	0.0626698	0.183966	-1.00844	3.69152	TMED9;VWF;CLTC;MYO6;SFTPA1
apical dendrite (GO:0097440)	2018-09-01	0.138699	0.304135	0.184277	0.414054	-1.83435	3.62366	CLU
gamma-tubulin ring complex (GO:0008274)	2018-09-01	0.138699	0.304135	0.184277	0.414054	-1.80526	3.5662	CDK5RAP2
contractile fiber (GO:0043292)	2027-02-01	0.0723254	0.193577	0.115153	0.312805	-1.28325	3.37055	MYH2;TMOD3
Golgi lumen (GO:0005796)	1999-05-01	0.0238362	0.0723032	0.058682	0.175084	-0.869573	3.2492	LUM;OGN;BGN;PRELP;HSPG2
myofibril (GO:0030016)	2028-02-01	0.0770691	0.20038	0.121813	0.321304	-1.26435	3.2406	MYH2;TMOD3
multivesicular body (GO:0005771)	1930-02-01	0.0868375	0.216499	0.135402	0.352044	-1.32598	3.24033	SFTPA1;RAB11A
clathrin-coated endocytic vesicle (GO:0045334)	1951-03-01	0.0514886	0.141984	0.0947812	0.265387	-1.07481	3.18831	CLTC;MYO6;SFTPA1
NMDA selective glutamate receptor complex (GO:0017146)	2018-10-01	0.152874	0.323524	0.200734	0.434923	-1.59	2.98625	GRIN2D
nuclear exosome (RNase complex) (GO:0000176)	2013-01-01	0.194018	0.367826	0.248149	0.513218	-1.77366	2.90846	DIS3
caveola (GO:0005901)	1957-03-01	0.0674094	0.183112	0.120114	0.321304	-1.00204	2.70247	CAVIN1;CAV2;CAV1
endolysosome membrane (GO:0036020)	2015-01-01	0.220334	0.397038	0.278195	0.522266	-1.72888	2.61511	CLTC
centriole (GO:0005814)	1996-04-01	0.0739089	0.194948	0.142741	0.360038	-0.92976	2.42195	C2CD3;CEP164;BCCIP;PCNT
chromosome (GO:0005694)	1998-04-01	0.0784037	0.200979	0.150181	0.360038	-0.919792	2.34168	HIST1H3A;H2AFY;MSH2;H3F3A
lamellar body (GO:0042599)	2016-01-01	0.233169	0.40416	0.292767	0.522266	-1.58326	2.30522	SFTPA1
mitochondrial respiratory chain complex IV (GO:0005751)	2018-01-01	0.258211	0.419593	0.321039	0.536047	-1.61676	2.18906	MT-CO2
CHD-type complex (GO:0090545)	2017-01-01	0.245794	0.406677	0.307046	0.522266	-1.49044	2.09147	GATAD2A
BLOC-1 complex (GO:0031083)	2017-01-01	0.245794	0.406677	0.307046	0.522266	-1.48916	2.08968	WASHC4
cell cortex part (GO:0044448)	1945-02-01	0.169025	0.334375	0.244515	0.511515	-1.09202	1.94129	GNAI1;MYL12B
ficolin-1-rich granule (GO:0101002)	6/185	0.0857098	0.216499	0.188021	0.417316	-0.75265	1.8491	DSP;EEF1A1;LGALS3;VCP;JUP;VCL
microvillus (GO:0005902)	1943-02-01	0.157386	0.329244	0.229546	0.485782	-0.997279	1.84402	MYO1A;MSN
endolysosome (GO:0036019)	2021-01-01	0.294253	0.446284	0.361353	0.566951	-1.49177	1.82491	CLTC
microtubule plus-end (GO:0035371)	2015-01-01	0.220334	0.397038	0.278195	0.522266	-1.18771	1.79654	CDK5RAP2
azurophil granule (GO:0042582)	5/155	0.113122	0.263951	0.220973	0.473141	-0.807707	1.76023	RAP1B;VCP;ANXA2;STOM;TUBB4B
nuclear cyclin-dependent protein kinase holoenzyme complex (GO:0019908)	2017-01-01	0.245794	0.406677	0.307046	0.522266	-1.22669	1.72137	BCCIP
dystrophin-associated glycoprotein complex (GO:0016010)	2015-01-01	0.220334	0.397038	0.278195	0.522266	-1.12903	1.70778	SNTB2
U5 snRNP (GO:0005682)	2024-01-01	0.328549	0.474571	0.399287	0.60058	-1.44083	1.60375	NWD1
endocytic vesicle lumen (GO:0071682)	2019-01-01	0.270424	0.429269	0.334751	0.544249	-1.20946	1.58168	APOA1
NuRD complex (GO:0016581)	2017-01-01	0.245794	0.406677	0.307046	0.522266	-1.12103	1.5731	GATAD2A
very-low-density lipoprotein particle (GO:0034361)	2016-01-01	0.233169	0.40416	0.292767	0.522266	-1.06685	1.55332	APOA1
histone methyltransferase complex (GO:0035097)	1950-02-01	0.198685	0.37279	0.282049	0.522266	-0.913346	1.476	H2AFY;H2AFY2
recycling endosome membrane (GO:0055038)	1948-02-01	0.186737	0.362667	0.267033	0.522266	-0.874833	1.46802	RAB11A;RAB11B
pericentriolar material (GO:0000242)	2017-01-01	0.245794	0.406677	0.307046	0.522266	-1.03232	1.44861	CDK5RAP2
cytoplasmic exosome (RNase complex) (GO:0000177)	2016-01-01	0.233169	0.40416	0.292767	0.522266	-0.975031	1.41964	DIS3
ficolin-1-rich granule lumen (GO:1904813)	4/124	0.148093	0.320868	0.257876	0.522266	-0.720607	1.3763	EEF1A1;VCP;JUP;VCL
mitotic spindle (GO:0072686)	1985-03-01	0.164543	0.334375	0.261288	0.522266	-0.730598	1.31843	TBCK;CLTC;BCCIP
trans-Golgi network transport vesicle (GO:0030140)	2016-01-01	0.233169	0.40416	0.292767	0.522266	-0.896098	1.30471	TMED9
nuclear euchromatin (GO:0005719)	2019-01-01	0.270424	0.429269	0.334751	0.544249	-0.981713	1.28385	CBX3
cytoplasmic vesicle lumen (GO:0060205)	4/130	0.166758	0.334375	0.284745	0.522266	-0.708795	1.2696	EEF1A1;VCP;APOA1;VCL
azurophil granule lumen (GO:0035578)	1991-03-01	0.189031	0.362667	0.294242	0.522266	-0.744171	1.23967	VCP;ANXA2;TUBB4B
microtubule end (GO:1990752)	2023-01-01	0.317306	0.465723	0.386898	0.586796	-1.05122	1.20669	CDK5RAP2
trans-Golgi network membrane (GO:0032588)	1986-03-01	0.168556	0.334375	0.266751	0.522266	-0.565903	1.00758	COG8;MYO1B;CLTC
euchromatin (GO:0000791)	2022-01-01	0.305875	0.456305	0.374255	0.577241	-0.849319	1.00609	CBX3
MLL1/2 complex (GO:0044665)	2028-01-01	0.371706	0.49743	0.446401	0.62148	-0.99226	0.981992	CHD8
lytic vacuole membrane (GO:0098852)	6/234	0.189304	0.362667	0.3546	0.561193	-0.557868	0.928515	AHNAK;ANXA2;MYO6;GNAI3;UBA52;GNAI1
early endosome (GO:0005769)	6/223	0.162774	0.334375	0.315153	0.531092	-0.498171	0.904376	MYO1B;SAMD9L;RAP1A;CAV1;VPS8;APOA1
ficolin-1-rich granule membrane (GO:0101003)	1962-02-01	0.271616	0.429269	0.37092	0.576987	-0.661291	0.861904	DSP;LGALS3
striated muscle thin filament (GO:0005865)	2020-01-01	0.282437	0.433495	0.348187	0.557199	-0.676667	0.855509	TMOD3
nuclear inner membrane (GO:0005637)	2026-01-01	0.350485	0.490679	0.423322	0.62148	-0.806865	0.845948	CBX3
precatalytic spliceosome (GO:0071011)	1934-01-01	0.431311	0.541369	0.510271	0.654009	-0.892692	0.750688	NWD1
sarcoplasmic reticulum (GO:0016529)	1930-01-01	0.392236	0.509906	0.468562	0.627046	-0.766218	0.717097	GSTM2
sarcoplasm (GO:0016528)	1932-01-01	0.412097	0.52818	0.48984	0.646021	-0.806551	0.715005	GSTM2
catenin complex (GO:0016342)	2029-01-01	0.382056	0.503871	0.457594	0.62148	-0.723858	0.696488	JUP
MLL1 complex (GO:0071339)	2028-01-01	0.371706	0.49743	0.446401	0.62148	-0.693189	0.686016	CHD8
azurophil granule membrane (GO:0035577)	1959-02-01	0.253284	0.415295	0.349015	0.557199	-0.470531	0.646154	RAP1B;STOM
late endosome (GO:0005770)	4/141	0.202946	0.3769	0.334922	0.544249	-0.380771	0.607259	RAP1A;ANXA2;SFTPA1;RAB11A
condensed chromosome, centromeric region (GO:0000779)	2027-01-01	0.361183	0.495747	0.434979	0.62148	-0.569282	0.57974	CBX3
rough endoplasmic reticulum (GO:0005791)	2029-01-01	0.382056	0.503871	0.457594	0.62148	-0.601313	0.578577	SFTPA1
site of DNA damage (GO:0090734)	1938-01-01	0.46788	0.57067	0.548723	0.679371	-0.717382	0.544882	VCP
coated vesicle (GO:0030135)	1972-02-01	0.332387	0.476334	0.441583	0.62148	-0.461975	0.508845	TMED9;CLTC
chromosomal region (GO:0098687)	1977-02-01	0.362276	0.495747	0.47527	0.63138	-0.500889	0.508577	CBX3;CBX1
aggresome (GO:0016235)	1942-01-01	0.502105	0.597276	0.584172	0.704101	-0.737197	0.507888	HOXD3
specific granule (GO:0042581)	4/161	0.2736	0.429269	0.426548	0.62148	-0.372475	0.482761	RAP1A;JUP;STOM;VCL
mitochondrial outer membrane (GO:0005741)	3/116	0.298194	0.448524	0.431515	0.62148	-0.371845	0.449936	VDAC1;ATP5G2;UBA52
bicellular tight junction (GO:0005923)	1973-02-01	0.3384	0.481163	0.448416	0.62148	-0.367404	0.398093	TJP1;CGN
mitochondrial envelope (GO:0005740)	1970-02-01	0.320316	0.46638	0.427781	0.62148	-0.337349	0.384055	VDAC1;SPG7
recycling endosome (GO:0055037)	3/120	0.316186	0.465723	0.452791	0.62148	-0.330702	0.380779	TUBA1A;RAB11A;RAB11B
phagocytic vesicle (GO:0045335)	1984-02-01	0.403234	0.520486	0.520314	0.657619	-0.399164	0.362536	RAB11A;RAB11B
cytoplasmic vesicle (GO:0031410)	5/216	0.283439	0.433495	0.460988	0.62148	-0.214983	0.271041	CAV2;CAV1;MYO6;APOA1;RAB11A
site of double-strand break (GO:0035861)	1935-01-01	0.440682	0.549343	0.520179	0.657619	-0.306479	0.251139	VCP
specific granule lumen (GO:0035580)	1963-02-01	0.277725	0.432017	0.378159	0.578361	-0.193817	0.248303	JUP;VCL
mitotic spindle pole (GO:0097431)	2026-01-01	0.350485	0.490679	0.423322	0.62148	-0.184679	0.193625	BCCIP
SCF ubiquitin ligase complex (GO:0019005)	1955-01-01	0.598889	0.681237	0.681337	0.784832	-0.306385	0.157077	FBXW4
endoplasmic reticulum-Golgi intermediate compartment (GO:0005793)	1996-02-01	0.470332	0.57067	0.591343	0.708056	-0.19449	0.146707	TMED9;SERPINH1
trans-Golgi network (GO:0005802)	4/186	0.366291	0.49743	0.535919	0.668063	-0.133114	0.13369	COG8;MYO1B;CLTC;RAB11A
spliceosomal complex (GO:0005681)	2/115	0.566738	0.656983	0.687332	0.786757	-0.225266	0.127919	SF3A3;NWD1
ribonucleoprotein granule (GO:0035770)	1981-02-01	0.385824	0.505179	0.501323	0.654009	-0.0833701	0.0793996	MYH1;TUBA1A
specific granule membrane (GO:0035579)	1992-02-01	0.448453	0.551476	0.568559	0.694481	-0.0984438	0.0789472	RAP1A;STOM
early endosome membrane (GO:0031901)	1974-01-01	0.707616	0.77582	0.78418	0.870249	-0.214128	0.0740568	CAV1
clathrin-coated vesicle membrane (GO:0030665)	1982-01-01	0.744083	0.80609	0.816886	0.895622	-0.212627	0.062853	CLTC
Golgi-associated vesicle (GO:0005798)	1959-01-01	0.62471	0.706193	0.706416	0.798557	-0.063041	0.0296588	TMED9
tertiary granule membrane (GO:0070821)	1974-01-01	0.707616	0.77582	0.78418	0.870249	-0.0408831	0.0141396	STOM
spliceosomal snRNP complex (GO:0097525)	1960-01-01	0.630901	0.70879	0.712373	0.80032	-0.014864	0.00684643	NWD1
integral component of plasma membrane (GO:0005887)	12/1464	0.998316	0.998316	0.99998	0.99998	1.36887	-0.00230777	BCAM;GPRC5A;CAV2;PTGER1;CAV1;STOM;IL17RE;AGER;OPN5;AQP1;GRIN2D;KTN1
nuclear body (GO:0016604)	4/619	0.992054	0.997535	0.99896	0.99998	0.707569	-0.00564472	NDUFS3;RAPH1;ACTN4;HOXD3
mitochondrial matrix (GO:0005759)	3/309	0.886109	0.913941	0.954005	0.985639	0.078805	-0.00952875	ATP5B;ATP5A1;NDUFS3
nucleolar part (GO:0044452)	1/154	0.923025	0.938494	0.958561	0.985639	0.202202	-0.0161962	AGER
cullin-RING ubiquitin ligase complex (GO:0031461)	1/182	0.951813	0.962388	0.976827	0.98768	0.334194	-0.0165049	FBXW4
fibrillar center (GO:0001650)	1/132	0.888833	0.913941	0.934663	0.980526	0.482644	-0.0568777	AGER
clathrin-coated endocytic vesicle membrane (GO:0030669)	1934-01-01	0.431311	0.541369	0.510271	0.654009	0.0738768	-0.062125	CLTC
integral component of endoplasmic reticulum membrane (GO:0030176)	1/129	0.883123	0.913941	0.930484	0.980526	0.520818	-0.0647329	AMFR
Golgi subcompartment (GO:0098791)	7/480	0.678613	0.753095	0.867519	0.929189	0.16722	-0.064832	COG8;TMED9;CAV1;GNAI3;B4GALT7;MAPK8IP3;RAB11A
cytoplasmic ribonucleoprotein granule (GO:0036464)	2/171	0.774957	0.834569	0.867924	0.929189	0.256515	-0.065398	MYH1;TUBA1A
mitochondrial respiratory chain complex I (GO:0005747)	1952-01-01	0.578369	0.666222	0.661141	0.773214	0.161217	-0.0882731	NDUFS3
integral component of mitochondrial inner membrane (GO:0031305)	1934-01-01	0.431311	0.541369	0.510271	0.654009	0.106717	-0.0897408	CHCHD3
condensed chromosome (GO:0000793)	1941-01-01	0.493761	0.591213	0.575578	0.698368	0.141411	-0.0997947	CBX3
axon (GO:0030424)	1/142	0.905932	0.92629	0.946871	0.984745	1.13323	-0.111953	RAB11A
nucleolus (GO:0005730)	8/677	0.871837	0.913314	0.970989	0.987263	0.893837	-0.122592	EEF1A1;GPRC5A;H2AFY;GNAI3;FLNA;MCM10;HOXD9;GNAI1
tertiary granule (GO:0070820)	3/165	0.512017	0.605112	0.662755	0.773214	0.217224	-0.145409	DSP;LGALS3;STOM
late endosome membrane (GO:0031902)	1949-01-01	0.556802	0.649602	0.639671	0.755975	0.249588	-0.146145	ANXA2
nucleoplasm part (GO:0044451)	5/408	0.804205	0.850962	0.924406	0.980526	0.674806	-0.14704	MYO6;NDUFS3;RAPH1;ACTN4;HOXD3
DNA-directed RNA polymerase II, holoenzyme (GO:0016591)	1991-01-01	0.779715	0.834754	0.847822	0.918474	0.60559	-0.150687	MYO6
dendrite (GO:0030425)	2/216	0.873168	0.913314	0.937426	0.980526	1.18116	-0.160198	CLU;ELFN1
ionotropic glutamate receptor complex (GO:0008328)	1940-01-01	0.485276	0.584903	0.566808	0.694481	0.223288	-0.161446	GRIN2D
mitochondrion (GO:0005739)	14/1027	0.801154	0.850962	0.966397	0.987263	0.925805	-0.205252	CAVIN1;SPHKAP;ATP5A1;SPG7;CLU;ATP5B;OXLD1;CHCHD3;NDUFS3;STOM;VDAC2;MT-CO2;PFDN2;VDAC1
lytic vacuole (GO:0000323)	4/184	0.358826	0.495747	0.527525	0.662134	0.205619	-0.210742	ACE;TINAGL1;CLTC;GFAP
nuclear DNA-directed RNA polymerase complex (GO:0055029)	1953-01-01	0.585323	0.669992	0.66801	0.774381	0.395974	-0.212081	MYO6
mitochondrial inner membrane (GO:0005743)	5/342	0.665892	0.743512	0.834544	0.909503	0.683463	-0.277915	LGALS3;CHCHD3;ATP5A1;MT-CO2;SPG7
COPII-coated ER to Golgi transport vesicle (GO:0030134)	1976-01-01	0.717192	0.78161	0.792864	0.874553	0.840894	-0.279523	TMED9
endoplasmic reticulum-Golgi intermediate compartment membrane (GO:0033116)	1948-01-01	0.549371	0.645068	0.632219	0.752051	0.60241	-0.360832	TMED9
Golgi membrane (GO:0000139)	8/443	0.444821	0.550731	0.695085	0.790659	0.678244	-0.549434	COG8;MYO1B;TMED9;CAV1;CLTC;GNAI3;B4GALT7;MAPK8IP3
